# Supplementary material for: High-resolution ISR amplicon sequencing reveals personalized oral microbiome
Source: Microbiome. 2018 Sep 5;6:153. doi: 10.1186/s40168-018-0535-z (PMC6126016; doi:10.1186/s40168-018-0535-z)
Supplement: Supplementary file 1 — Metadata for this study. (XLSX 14 kb) [file 40168_2018_535_MOESM1_ESM.xlsx]

## Sheet: Biosamples
sample_name	collection_date	env_material	Analysis ID
1003_R_run3	2015-11-20	subgingival plaque	S1_T1
1003_R_run4	2016-02-22	subgingival plaque	S1_T2
1003_R_run5	2016-04-06	subgingival plaque	S1_T3
1003_R_run6	2016-07-20	subgingival plaque	S1_T4
1003_R_run7	2016-08-17	subgingival plaque	S1_T5
1003_R_run8	2016-10-06	subgingival plaque	S1_T6
1004_R_run3	2015-11-20	subgingival plaque	S2_T1
1004_R_run4	2016-02-22	subgingival plaque	S2_T2
1004_R_run5	2016-04-06	subgingival plaque	S2_T3
1004_R_run6	2016-07-20	subgingival plaque	S2_T4
1004_R_run7	2016-08-17	subgingival plaque	S2_T5
1004_R_run8	2016-10-06	subgingival plaque	S2_T6
1006_R_run3	2015-11-20	subgingival plaque	S3_T1
1006_R_run4	2016-02-22	subgingival plaque	S3_T2
1006_R_run5	2016-04-06	subgingival plaque	S3_T3
1006_R_run6	2016-07-20	subgingival plaque	S3_T4
1006_R_run7	2016-08-17	subgingival plaque	S3_T5
1006_R_run8	2016-10-06	subgingival plaque	S3_T6
1007_R_run3	2015-11-20	subgingival plaque	S4_T1
1007_R_run4	2016-02-22	subgingival plaque	S4_T2
1007_R_run5	2016-04-06	subgingival plaque	S4_T3
1007_R_run6	2016-07-20	subgingival plaque	S4_T4
1007_R_run7	2016-08-17	subgingival plaque	S4_T5
1007_R_run8	2016-10-06	subgingival plaque	S4_T6
2002_R_run3	2015-11-20	subgingival plaque	S5_T1
2002_R_run4	2016-02-22	subgingival plaque	S5_T2
2002_R_run5	2016-04-06	subgingival plaque	S5_T3
2002_R_run6	2016-07-20	subgingival plaque	S5_T4
2002_R_run7	2016-08-17	subgingival plaque	S5_T5
2002_R_run8	2016-10-06	subgingival plaque	S5_T6

## Sheet: SRA Meta
accession	sample_name	library_ID	design_description	filename	filename2
SRR7127247	1003_R_run3	1003_R_run3_16S	16S V1-V3 sequencing	1003_R_run3_16S_R1.fastq	1003_R_run3_16S_R2.fastq
SRR7127248	1003_R_run4	1003_R_run4_16S	16S V1-V3 sequencing	1003_R_run4_16S_R1.fastq	1003_R_run4_16S_R2.fastq
SRR7127245	1003_R_run5	1003_R_run5_16S	16S V1-V3 sequencing	1003_R_run5_16S_R1.fastq	1003_R_run5_16S_R2.fastq
SRR7127246	1003_R_run6	1003_R_run6_16S	16S V1-V3 sequencing	1003_R_run6_16S_R1.fastq	1003_R_run6_16S_R2.fastq
SRR7127251	1003_R_run7	1003_R_run7_16S	16S V1-V3 sequencing	1003_R_run7_16S_R1.fastq	1003_R_run7_16S_R2.fastq
SRR7127252	1003_R_run8	1003_R_run8_16S	16S V1-V3 sequencing	1003_R_run8_16S_R1.fastq	1003_R_run8_16S_R2.fastq
SRR7127249	1004_R_run3	1004_R_run3_16S	16S V1-V3 sequencing	1004_R_run3_16S_R1.fastq	1004_R_run3_16S_R2.fastq
SRR7127250	1004_R_run4	1004_R_run4_16S	16S V1-V3 sequencing	1004_R_run4_16S_R1.fastq	1004_R_run4_16S_R2.fastq
SRR7127255	1004_R_run5	1004_R_run5_16S	16S V1-V3 sequencing	1004_R_run5_16S_R1.fastq	1004_R_run5_16S_R2.fastq
SRR7127256	1004_R_run6	1004_R_run6_16S	16S V1-V3 sequencing	1004_R_run6_16S_R1.fastq	1004_R_run6_16S_R2.fastq
SRR7127260	1004_R_run7	1004_R_run7_16S	16S V1-V3 sequencing	1004_R_run7_16S_R1.fastq	1004_R_run7_16S_R2.fastq
SRR7127261	1004_R_run8	1004_R_run8_16S	16S V1-V3 sequencing	1004_R_run8_16S_R1.fastq	1004_R_run8_16S_R2.fastq
SRR7127258	1006_R_run3	1006_R_run3_16S	16S V1-V3 sequencing	1006_R_run3_16S_R1.fastq	1006_R_run3_16S_R2.fastq
SRR7127259	1006_R_run4	1006_R_run4_16S	16S V1-V3 sequencing	1006_R_run4_16S_R1.fastq	1006_R_run4_16S_R2.fastq
SRR7127264	1006_R_run5	1006_R_run5_16S	16S V1-V3 sequencing	1006_R_run5_16S_R1.fastq	1006_R_run5_16S_R2.fastq
SRR7127265	1006_R_run6	1006_R_run6_16S	16S V1-V3 sequencing	1006_R_run6_16S_R1.fastq	1006_R_run6_16S_R2.fastq
SRR7127262	1006_R_run7	1006_R_run7_16S	16S V1-V3 sequencing	1006_R_run7_16S_R1.fastq	1006_R_run7_16S_R2.fastq
SRR7127263	1006_R_run8	1006_R_run8_16S	16S V1-V3 sequencing	1006_R_run8_16S_R1.fastq	1006_R_run8_16S_R2.fastq
SRR7127268	1007_R_run3	1007_R_run3_16S	16S V1-V3 sequencing	1007_R_run3_16S_R1.fastq	1007_R_run3_16S_R2.fastq
SRR7127269	1007_R_run4	1007_R_run4_16S	16S V1-V3 sequencing	1007_R_run4_16S_R1.fastq	1007_R_run4_16S_R2.fastq
SRR7127289	1007_R_run5	1007_R_run5_16S	16S V1-V3 sequencing	1007_R_run5_16S_R1.fastq	1007_R_run5_16S_R2.fastq
SRR7127288	1007_R_run6	1007_R_run6_16S	16S V1-V3 sequencing	1007_R_run6_16S_R1.fastq	1007_R_run6_16S_R2.fastq
SRR7127287	1007_R_run7	1007_R_run7_16S	16S V1-V3 sequencing	1007_R_run7_16S_R1.fastq	1007_R_run7_16S_R2.fastq
SRR7127286	1007_R_run8	1007_R_run8_16S	16S V1-V3 sequencing	1007_R_run8_16S_R1.fastq	1007_R_run8_16S_R2.fastq
SRR7127293	2002_R_run3	2002_R_run3_16S	16S V1-V3 sequencing	2002_R_run3_16S_R1.fastq	2002_R_run3_16S_R2.fastq
SRR7127292	2002_R_run4	2002_R_run4_16S	16S V1-V3 sequencing	2002_R_run4_16S_R1.fastq	2002_R_run4_16S_R2.fastq
SRR7127291	2002_R_run5	2002_R_run5_16S	16S V1-V3 sequencing	2002_R_run5_16S_R1.fastq	2002_R_run5_16S_R2.fastq
SRR7127290	2002_R_run6	2002_R_run6_16S	16S V1-V3 sequencing	2002_R_run6_16S_R1.fastq	2002_R_run6_16S_R2.fastq
SRR7127283	2002_R_run7	2002_R_run7_16S	16S V1-V3 sequencing	2002_R_run7_16S_R1.fastq	2002_R_run7_16S_R2.fastq
SRR7127282	2002_R_run8	2002_R_run8_16S	16S V1-V3 sequencing	2002_R_run8_16S_R1.fastq	2002_R_run8_16S_R2.fastq
SRR7127304	1003_R_run3	1003_R_run3_ISR	16S V8-ISR sequencing	1003_R_run3_ISR_R1.fastq	1003_R_run3_ISR_R2.fastq
SRR7127297	1003_R_run4	1003_R_run4_ISR	16S V8-ISR sequencing	1003_R_run4_ISR_R1.fastq	1003_R_run4_ISR_R2.fastq
SRR7127253	1003_R_run5	1003_R_run5_ISR	16S V8-ISR sequencing	1003_R_run5_ISR_R1.fastq	1003_R_run5_ISR_R2.fastq
SRR7127257	1003_R_run6	1003_R_run6_ISR	16S V8-ISR sequencing	1003_R_run6_ISR_R1.fastq	1003_R_run6_ISR_R2.fastq
SRR7127295	1003_R_run7	1003_R_run7_ISR	16S V8-ISR sequencing	1003_R_run7_ISR_R1.fastq	1003_R_run7_ISR_R2.fastq
SRR7127300	1003_R_run8	1003_R_run8_ISR	16S V8-ISR sequencing	1003_R_run8_ISR_R1.fastq	1003_R_run8_ISR_R2.fastq
SRR7127298	1004_R_run3	1004_R_run3_ISR	16S V8-ISR sequencing	1004_R_run3_ISR_R1.fastq	1004_R_run3_ISR_R2.fastq
SRR7127302	1004_R_run4	1004_R_run4_ISR	16S V8-ISR sequencing	1004_R_run4_ISR_R1.fastq	1004_R_run4_ISR_R2.fastq
SRR7127270	1004_R_run5	1004_R_run5_ISR	16S V8-ISR sequencing	1004_R_run5_ISR_R1.fastq	1004_R_run5_ISR_R2.fastq
SRR7127271	1004_R_run6	1004_R_run6_ISR	16S V8-ISR sequencing	1004_R_run6_ISR_R1.fastq	1004_R_run6_ISR_R2.fastq
SRR7127277	1004_R_run7	1004_R_run7_ISR	16S V8-ISR sequencing	1004_R_run7_ISR_R1.fastq	1004_R_run7_ISR_R2.fastq
SRR7127276	1004_R_run8	1004_R_run8_ISR	16S V8-ISR sequencing	1004_R_run8_ISR_R1.fastq	1004_R_run8_ISR_R2.fastq
SRR7127280	1006_R_run3	1006_R_run3_ISR	16S V8-ISR sequencing	1006_R_run3_ISR_R1.fastq	1006_R_run3_ISR_R2.fastq
SRR7127279	1006_R_run4	1006_R_run4_ISR	16S V8-ISR sequencing	1006_R_run4_ISR_R1.fastq	1006_R_run4_ISR_R2.fastq
SRR7127254	1006_R_run5	1006_R_run5_ISR	16S V8-ISR sequencing	1006_R_run5_ISR_R1.fastq	1006_R_run5_ISR_R2.fastq
SRR7127301	1006_R_run6	1006_R_run6_ISR	16S V8-ISR sequencing	1006_R_run6_ISR_R1.fastq	1006_R_run6_ISR_R2.fastq
SRR7127275	1006_R_run7	1006_R_run7_ISR	16S V8-ISR sequencing	1006_R_run7_ISR_R1.fastq	1006_R_run7_ISR_R2.fastq
SRR7127274	1006_R_run8	1006_R_run8_ISR	16S V8-ISR sequencing	1006_R_run8_ISR_R1.fastq	1006_R_run8_ISR_R2.fastq
SRR7127285	1007_R_run3	1007_R_run3_ISR	16S V8-ISR sequencing	1007_R_run3_ISR_R1.fastq	1007_R_run3_ISR_R2.fastq
SRR7127284	1007_R_run4	1007_R_run4_ISR	16S V8-ISR sequencing	1007_R_run4_ISR_R1.fastq	1007_R_run4_ISR_R2.fastq
SRR7127272	1007_R_run5	1007_R_run5_ISR	16S V8-ISR sequencing	1007_R_run5_ISR_R1.fastq	1007_R_run5_ISR_R2.fastq
SRR7127273	1007_R_run6	1007_R_run6_ISR	16S V8-ISR sequencing	1007_R_run6_ISR_R1.fastq	1007_R_run6_ISR_R2.fastq
SRR7127266	1007_R_run7	1007_R_run7_ISR	16S V8-ISR sequencing	1007_R_run7_ISR_R1.fastq	1007_R_run7_ISR_R2.fastq
SRR7127278	1007_R_run8	1007_R_run8_ISR	16S V8-ISR sequencing	1007_R_run8_ISR_R1.fastq	1007_R_run8_ISR_R2.fastq
SRR7127281	2002_R_run3	2002_R_run3_ISR	16S V8-ISR sequencing	2002_R_run3_ISR_R1.fastq	2002_R_run3_ISR_R2.fastq
SRR7127303	2002_R_run4	2002_R_run4_ISR	16S V8-ISR sequencing	2002_R_run4_ISR_R1.fastq	2002_R_run4_ISR_R2.fastq
SRR7127296	2002_R_run5	2002_R_run5_ISR	16S V8-ISR sequencing	2002_R_run5_ISR_R1.fastq	2002_R_run5_ISR_R2.fastq
SRR7127267	2002_R_run6	2002_R_run6_ISR	16S V8-ISR sequencing	2002_R_run6_ISR_R1.fastq	2002_R_run6_ISR_R2.fastq
SRR7127299	2002_R_run7	2002_R_run7_ISR	16S V8-ISR sequencing	2002_R_run7_ISR_R1.fastq	2002_R_run7_ISR_R2.fastq
SRR7127294	2002_R_run8	2002_R_run8_ISR	16S V8-ISR sequencing	2002_R_run8_ISR_R1.fastq	2002_R_run8_ISR_R2.fastq

## Sheet: Timepoints
time points	diff in months
T1	0
T2	3.13
T3	4.6
T4	8.1
T5	9.03
T6	10.7

## Sheet: Analysis Meta
sample	subject	run
S1_T1	S1	T1
S1_T2	S1	T2
S1_T3	S1	T3
S1_T4	S1	T4
S1_T5	S1	T5
S1_T6	S1	T6
S2_T1	S2	T1
S2_T2	S2	T2
S2_T3	S2	T3
S2_T4	S2	T4
S2_T5	S2	T5
S2_T6	S2	T6
S3_T1	S3	T1
S3_T2	S3	T2
S3_T3	S3	T3
S3_T4	S3	T4
S3_T5	S3	T5
S3_T6	S3	T6
S4_T1	S4	T1
S4_T2	S4	T2
S4_T3	S4	T3
S4_T4	S4	T4
S4_T5	S4	T5
S4_T6	S4	T6
S5_T1	S5	T1
S5_T2	S5	T2
S5_T3	S5	T3
S5_T4	S5	T4
S5_T5	S5	T5
S5_T6	S5	T6
