# Supplementary material for: High-resolution ISR amplicon sequencing reveals personalized oral microbiome
Source: Microbiome. 2018 Sep 5;6:153. doi: 10.1186/s40168-018-0535-z (PMC6126016; doi:10.1186/s40168-018-0535-z)
Supplement: Supplementary file 3 — All bioinformatic scripts, database, and tables used in data analysis for this study. (ZIP 9385 kb) [file 40168_2018_535_MOESM3_ESM.zip]

Archive with 28 entries (27 files):
- Analysis_script.R
- __MACOSX/
- __MACOSX/._Analysis_script.R
- ISR DADA2 Processing.R
- __MACOSX/._ISR DADA2 Processing.R
- ISR_blast_nosql.sh
- __MACOSX/._ISR_blast_nosql.sh
- ISR_db_jan2018.fasta
- ISR_db_jan2018_taxonomy.txt
- ISR_dist_plots.R
- __MACOSX/._ISR_dist_plots.R
- ISR_random_forest.R
- __MACOSX/._ISR_random_forest.R
- ISR_stability_base.R
- __MACOSX/._ISR_stability_base.R
- otu_stats.R
- __MACOSX/._otu_stats.R
- strain_plots.R
- __MACOSX/._strain_plots.R
- strain_stacked_barplots.R
- __MACOSX/._strain_stacked_barplots.R
- V12 DADA2 Processing .R
- __MACOSX/._V12 DADA2 Processing .R
- V13 Processing.R
- __MACOSX/._V13 Processing.R
- V13_long_R_results.txt
- V89_processing.R
- __MACOSX/._V89_processing.R
