# Supplementary material for: High-resolution ISR amplicon sequencing reveals personalized oral microbiome
Source: Microbiome. 2018 Sep 5;6:153. doi: 10.1186/s40168-018-0535-z (PMC6126016; doi:10.1186/s40168-018-0535-z)
Supplement: Supplementary file 3 — All bioinformatic scripts, database, and tables used in data analysis for this study. (ZIP 9385 kb) [file 40168_2018_535_MOESM3_ESM.zip › Analysis_script.R]

# Analysis Script for comparing pipelines & ISR-type Analysis
# Updated: 05/2018

# Notes: Here we will compare the 3 pipelines and do ISR-type analysis

# R version 3.4.0 (2017-04-21) -- "You Stupid Darkness"
# Platform: x86_64-apple-darwin15.6.0 (64-bit)
# RStudio Version 1.0.143


# setwd("/Final_analysis") # Set directory to output of DADA2 processing/BLAST search

# Load required libraries:
library(plotrix)
library(GUniFrac) #Rarefy
library(gplots) #heatmap
library(reshape2) #decostand
library(data.table) #setDT
library(Biostrings) #readDNAstringset

# Set seed
set.seed(12345)

# Define custom function required
'%!in%' <- function(x,y)!('%in%'(x,y))

# Loading R objects:
# DADA2/Reference-map processed sequences are used as input here for further analysis 

ISR_long_R.atab <- loadER("/Volumes/GriffenLeysLab/Ran/ISR_2018/ISR/.RData","ISR_long_R.atab") # Load ASVs from DADA2 processing
meta <- loadER("/Volumes/GriffenLeysLab/Ran/ISR_2018/ISR/.RData","meta") # Load meta file
meta$level <- as.factor("level")

ISR_long_R_seqs <-loadER("/Volumes/GriffenLeysLab/Ran/ISR_2018/ISR/.RData","ISR_long_R_seqs") # Load sequences

# Input actual sampling time differences
time_diff <- read.table(file="time_diff.txt", header = T) # input time differences from clinical sampling schedule (based on meta file :: sampling dates)
time_diff$mo <- signif(time_diff$mo, 2)

# Loading 16S DADA2 Processed Samples:
V12_long_R.atab <- loadER("/Volumes/GriffenLeysLab/Ran/ISR_2018/v12_dada/.RData","V12_long_R.atab")

# Loading 16S CORE matched samples:
V13_long_R.core <- loadER("/Volumes/GriffenLeysLab/Ran/ISR_manuscript_04_2018/ISR Feb 2018/V13_mothur/.RData",
                          "V13_long_R.core")

# Load required functions:
# ISR_dist_plots.R
# ISR_stability_base.R
# ISR_random_forest.R
# otu_stats.R
# strain_plots.R
# strain_stacked_barplots.R


# Plot NMDS, Dendogram and Stability Figures using custom function ISR_dist_plots
V13.plots <- ISR_dist_plots(V13_long_R.core, meta, "16S V1-V3", 1.2,0.8,0.7,0.8)
V12.plots <- ISR_dist_plots(V12_long_R.atab, meta,"16S DADA2", 1.8,1.8,1.8,1.9)
ISR.plots <- ISR_dist_plots(ISR_long_R.atab, meta,  "ISR", 1.5,1,0.9,0.9)

# Compute Random Forest Accuracy Rates
ISR_random_forest(V13.plots$rar_prab)
# 93.33333

ISR_random_forest(V12.plots$rar_prab)
# 96.66667

ISR_random_forest(ISR.plots$rar_prab)
# 100

# Plotting Barplots of richness and Boxplot of mean centroid distances

# Calculating betadispersion
mod.v13 <- betadisper(V13.plots$prab_bcdist, factor(meta$level))
mod.v12 <- betadisper(V12.plots$prab_bcdist, factor(meta$level))
mod.ISR <- betadisper(ISR.plots$prab_bcdist, factor(meta$level))

# Statistical Testing
wilcox.test(mod.v13$distances, mod.v12$distances) # p-value < 2.2e-16 ****
wilcox.test(mod.v12$distances, mod.ISR$distances) # p-value = 0.002883 **
wilcox.test(mod.v13$distances, mod.ISR$distances) # p-value < 2.2e-16 ****

# Calculating Shared OTUs/ASVs with custom function otu_stats:
V13_sub <- otu_stats(V13.plots$rar_prab)
V12_sub <- otu_stats(V12.plots$rar_prab)
ISR_sub <- otu_stats(ISR.plots$rar_prab)


# Combining stats
pipeline_stats <- rbind.data.frame(V13_sub$stats,V12_sub$stats, ISR_sub$stats)
colnames(pipeline_stats) <- c("Unique.OTUs.ASVs","Shared.OTUs.ASVs","total")
pipeline_stats$Pipeline <- c("16S OTUs","16S ASVs ","ISR ASVs")

# Set par for plots
par(mar = c(13,5,4,4), mgp=c(3.5, 0.5, 0)) # barplot
par(mfrow=c(1,4))

# Barplots
barplot(pipeline_stats$total, names.arg = pipeline_stats$Pipeline,
        col=c("#424E5C","#365BB7","#5B1A8E"),las=2, 
        cex.lab=1.75,cex.names = 1.5,cex.axis = 1.2,
        ylab = "Total # of Sequence Variantss")
barplot(pipeline_stats$Unique.OTUs.ASVs, names.arg = pipeline_stats$Pipeline,
        col=c("#424E5C","#365BB7","#5B1A8E"),las=2, 
        cex.lab=1.75,cex.names = 1.5, cex.axis = 1.2,
        ylab = "% Variants Unique to 1 Subject")
barplot(pipeline_stats$Shared.OTUs.ASVs, names.arg = pipeline_stats$Pipeline,
        col=c("#424E5C","#365BB7","#5B1A8E"),las=2, 
        cex.lab=1.75,cex.names = 1.5,cex.axis = 1.2,
        ylab = "% Variants Shared by 5 Subjects")

# Boxplots
boxplot(mod.v13$distances, mod.v12$distances, mod.ISR$distances,
        ylim=c(0.2,0.7), col=c("#424E5C","#365BB7","#5B1A8E"),
        xaxt="n",
        cex.lab=1.75, cex.axis=1.2,cex.names = 1.5,
        frame=F,
        #main="Comparison of Pipelines",
        ylab="Centroid Distances")
axis(side = 1, at = c(1,2,3), tck=-0.01,
     labels = c("16S Ref.","16S HR ","ISR HR"), 
     cex.axis=1.5,
     las=2)

# Add significance bars
# 16S Sp vs 16S dada2
# create the y coordinate of the line
y <- 0.68
# set an offset for tick lengths
offset <- 0.005
# draw first horizontal line
lines(c(1,2),c(y, y))
# draw ticks
lines(c(1,1),c(y, y-offset))
lines(c(2,2),c(y, y-offset))
# draw asterics
text(1.5,y+offset,"****")

# 16S DADA2 vs ISR
# create the y coordinate of the line
y <- 0.69
# draw first horizontal line
lines(c(2,3),c(y, y))
# draw ticks
lines(c(2,2),c(y, y-offset))
lines(c(3,3),c(y, y-offset))
# draw asterics
text(2.5,y+offset,"**")

# 16S Species vs ISR
# create the y coordinate of the line
y <- 0.70
# draw first horizontal line
lines(c(1,3),c(y, y))
# draw ticks
lines(c(1,1),c(y, y-offset))
lines(c(3,3),c(y, y-offset))
# draw asterics
text(2,y+offset,"****")


# Subspecies Level Analysis
# Step1: Select ISR ASVs present in >1 sample
# Step2: Blast selected ISR ASV sequences with ISR Database


# Select ISR ASVs present in >1 sample:
ISR_long_R.atab.prab <- data.frame((ISR_long_R.atab > 0)*1)
ISR_long_R.atab.prab.sel <- ISR_long_R.atab.prab[,colSums(ISR_long_R.atab.prab) > 1] # 1000 sequences selected
ISR_blast_accnos <- colnames(ISR_long_R.atab.prab.sel)

ISR_long_R.atab.sel <- ISR_long_R.atab[,colnames(ISR_long_R.atab) %in% colnames(ISR_long_R.atab.prab.sel)] # 30 x 1000, raw counts
ISR_long_R.atab.scrap <- ISR_long_R.atab[,colnames(ISR_long_R.atab) %!in% colnames(ISR_long_R.atab.prab.sel)]

ISR_long_R.fasta = readDNAStringSet("/Volumes/GriffenLeysLab/Ran/ISR_2018/ISR/ISR_long_R.fa")
seq_name = names(ISR_long_R.fasta)
sequence = paste(ISR_long_R.fasta)
ISR_long_R.seqs.df <- data.frame(seq_name, sequence)

# Selecting rarefied sequences:

ISR_seqs.fa <- ISR_long_R.fasta[names(ISR_long_R.fasta) %in% ISR_blast_accnos]
writeXStringSet(ISR_seqs.fa, "ISR_blast.seqs.fa")

# BLAST with latest ISR Database, using shell script, from UNIX command line:
# /scripts/./ISR_blast_nosql.sh ISR_blast ISR_db_jan2018.fasta  12
# Total reads:1000  Matches:999 No Hits:  1

# ISR Strain Analysis

# Load BLAST results: 
ISR_blastres <- read.table(file="/Volumes/GriffenLeysLab/Ran/ISR_manuscript_04_2018/Final_analysis/species_analysis/ISR_blast_blast_top2.txt", header=F, sep="\t") 

# Load Taxonomy file
ISR_db_tax <- read.table(file="/Volumes/GriffenLeysLab/Ran/scripts_dbs/blast_db/ISR_db_jan2018_taxonomy.txt", header=T, sep="\t")

# Processing Blast results:
row.names(ISR_blastres) <- ISR_blastres$V1
ISR_blastres$V1 <- NULL
colnames(ISR_blastres) <- c("db1","score1","m_size1","db2","score2","m_size2")

# Assign species level taxonomy
ISR_blastres$otu1 <- ISR_db_tax$CORE_otu[match(ISR_blastres$db1,ISR_db_tax$isr_db_id)]
ISR_blastres$otu2 <- ISR_db_tax$CORE_otu[match(ISR_blastres$db2,ISR_db_tax$isr_db_id)]

# Filter Blast matches with score > 0.1
ISR_blast_matches <- ISR_blastres[ISR_blastres$score1 > 0.1,] # 411 of 1000 matched > 10%

# Verifying ISR database BLAST validity
same_blast_scores <- ISR_blast_matches[(ISR_blast_matches$score1 == ISR_blast_matches$score2),] # 50 have same scores
blast_mismatches <- same_blast_scores[same_blast_scores$otu1 != same_blast_scores$otu2,]
# 0 BLAST mismatches

# Selected 90% as cutoff for BLAST Matches

# Subsetting BLAST matches for scores >= 90%
ISR_matches_over90 <- ISR_blast_matches[ISR_blast_matches$score1 >= 0.90,] # 338 sequences matches > 90%
ISR_matches_over90 <- ISR_matches_over90[,c(1:3, 7)]

# Checking unmatched sequences
ISR_nonmatches.fa <- ISR_seqs.fa[names(ISR_seqs.fa) %!in% rownames(ISR_matches_over90)] # 662 sequences
writeXStringSet(ISR_nonmatches.fa, "ISR_nonmatches.fasta")
# Will be matched against larger NCBI databases

# Subsetting ISR pivot for BLAST matches at 90%
ISR_long_R.matches <- ISR_long_R.atab[,colnames(ISR_long_R.atab) %in% row.names(ISR_matches_over90)] # 30 x 338, raw counts

# NMDS with only matches over 90
ISR_blast_matches.plots <- ISR_dist_plots(ISR_long_R.matches,meta,"ISR BLAST Matches",2.9,1.9,1.9,1.9)
# NMDS and Hclust looks similar to the one made with all ASVs

write.table(ISR_long_R.matches, file="ISR_long_R.over90.txt", sep="\t", quote=F, col.names = NA)

# Making CORE OTU based Counts table
ISR_long_R.matches.melt <- melt(t(ISR_long_R.matches))
ISR_long_R.matches.melt$otu <- ISR_matches_over90$otu1[match(ISR_long_R.matches.melt$Var1,row.names(ISR_matches_over90))]
ISR_long_R.338.counts <- dcast(ISR_long_R.matches.melt, Var2 ~ otu, fun.aggregate= sum) 
row.names(ISR_long_R.338.counts) <- ISR_long_R.338.counts$Var2
ISR_long_R.338.counts$Var2 <- NULL
# 31 species groups

# Making ISR strain table
ISR_strain_table <- as.data.frame(sort(table(droplevels(ISR_matches_over90$otu1)), decreasing=T))
colnames(ISR_strain_table) <- c("CORE OTU","No. of Strains")

ISR_strain_table$Sequences <- colSums(ISR_long_R.338.counts)[match(ISR_strain_table$`CORE OTU`,colnames(ISR_long_R.338.counts))]
write.table(ISR_strain_table, file="ISR_strains_table.txt", sep="\t", col.names = NA, quote = F)

# Sorting ISR strain table
ISR_strain_table_sorted <- ISR_strain_table[order(-ISR_strain_table$Sequences),]
strain_table <- ISR_strain_table_sorted[c(1:15),]
mean(strain_table$`No. of Strains`) # 15.26
write.table(strain_table, file="strain_table_top15.txt", sep="\t", col.names = NA, quote = F)

# Define color palette (source: stack overflow)
c25 <- c("dodgerblue2","#E31A1C", # red
         "green4",
         "#6A3D9A", # purple
         "#FF7F00", # orange
         "black","gold1",
         "skyblue2","#FB9A99", # lt pink
         "palegreen2",
         "#CAB2D6", # lt purple
         "#FDBF6F", # lt orange
         "gray70", "khaki2",
         "maroon","orchid1","deeppink1","blue1","steelblue4",
         "darkturquoise","green1","yellow4","yellow3",
         "darkorange4","brown")

# ISR-type plots for 3 most diverse species-groups
hp.plots <- strain_plots("Haemophilus parainfluenzae", "HP", 0.2)
ga.plots <- strain_plots("Granulicatella adiacens", "GA", 0.07)
sm.plots <- strain_plots("Streptococcus mitis pneumoniae infantis oralis", "SM")


# Plot key for ISR-types barplot
x <- 1:25
my_labels <- x

# default par
par(mar=c(0, 0, 0, 0))
plot(c(0,1),type="n", axes=F, xlab="", ylab="")
legend("center", legend=my_labels, pch=22, pt.bg=c25, cex=1, box.col = "white", pt.cex=3, ncol=10)
