# Supplementary material for: High-resolution ISR amplicon sequencing reveals personalized oral microbiome
Source: Microbiome. 2018 Sep 5;6:153. doi: 10.1186/s40168-018-0535-z (PMC6126016; doi:10.1186/s40168-018-0535-z)
Supplement: Supplementary file 3 — All bioinformatic scripts, database, and tables used in data analysis for this study. (ZIP 9385 kb) [file 40168_2018_535_MOESM3_ESM.zip › ISR_blast_nosql.sh]

# Script for running BLAST and creating SQL db from results for ISR 
# BLAST with ISR Database
# Update: 2/09/18

# 1. query fasta name
# 2. blast ref db
# 3. processor cores to use

# EX: /scripts/./ISR_blast_nosql.sh ISR_long_R ISR_db_jan2018.fasta  12

mkdir blast

cp $1.seqs.fa blast/$1.fa

cd blast

/scripts/./blast.bsh $1.fa /scripts/blast_db/$2 $3 200

# Cat Sum files

cat `find $1.fa.sum  -type f -name "*.fa*" | grep -v Apple | sort` > $1.sum     

# Remove 

cat  $1.sum | grep -v "NO_HIT" | awk '{printf $1"\t"$2"\t"$3"\t"$4"\t"$5"\t"$6"\t"$7"\n"}' > $1_blast_top2.txt

mv $1_blast_top2.txt ..

# Tabulate results

python /Volumes/GriffenLeysLab/Ran/python_scripts/sum_to_matches3.py $1.sum $1_blast .1
