# Supplementary material for: High-resolution ISR amplicon sequencing reveals personalized oral microbiome
Source: Microbiome. 2018 Sep 5;6:153. doi: 10.1186/s40168-018-0535-z (PMC6126016; doi:10.1186/s40168-018-0535-z)
Supplement: Supplementary file 3 — All bioinformatic scripts, database, and tables used in data analysis for this study. (ZIP 9385 kb) [file 40168_2018_535_MOESM3_ESM.zip › ISR_db_jan2018.fasta]

>NZ_LSVD01000001
aacgaaagattggtgactggtaagaatccacaacaagttgttcttcgaagatgtatctgagggtctgtagctcagttggttagagcacacgcttgataagcgtggggtcacaagttcaagtcttgtcagacccaccactactgacgaagtgatgaataatcacaagctgctagatgagaagatatgtcgttcattatgattgtaagctggggacttagcttagttggtagagcgcctgctttgcacgcaggaggtcaggagttcgactctcctagtctccaccacgtactttacggagtacgggctaaagattgcagaatttagtaagtagatagcttattaacttctgtgatttatcacagtttactacgcaccgacgaggtggtagttaatcattaacagattagtagaattgagtctgaaataaattgttcactcaattcattcgaaagaatgaaattgagaactagcaaaaacactgaatcaagcgttttggtatatgaatttagattgaagctgtacggtgattaagttcacgaagcaacaaactggatgagagcgatgtgagttgaaaaacaagcatagcaatctgtcctaaccttacttgtaagggttagcgactgtttggggttgtatagtcaagtaattaagtgcatgt
>NZ_KB849813
aacgaaagattgatggccggtaagaatccacaacaagttgttcttcgaagatgtatctgagggtctgtagctcagttggttagagcacacgcttgataagcgtggggtcacaagttcaagtcttgtcagacccaccactactgacgaagtgatgaataatcacaagctgctagatgagaagatatatcgttcattatgattaaagctggggacttagcttagttggtagagcgcctgctttgcacgcaggaggtcaggagttcgactctcctagtctccaccacgaattaaatgaaacatttaattcaaagctaaagtaaattatagaaattaataaatatctaaataaatcaaaagagattttgatttgagtttattaacttctgtgatttatcacagtttactgcaagctgacgaggctgtagttaatcattaacagattagtagaattgagtctgaaataaattgttcactcaattcattcgaaagaatgaaattgagaactagcaaaaacactgaatcaagcgttttggtatatgaatttagattgaagctgtacagtgcttaagtgcacgaggcaacaaactggatgagagcgatgtgagttgaaaaacaaacatagcaatctgtcctaaccttacttgtaagggttagcgactgtttggggttgtatagtcaagtaattaagtgcatgt
>NZ_AMJB01000382
aacgaaagattgacgattggtaagaatccacaacaagttgttcttcatagatgtatctgagggtctgtagctcagttggttagagcacacgcttgataagcgtggggtcacaagttcaagtcttgtcagacccaccatgactttgactggttaaagttatagataaaagatacatgactgatgatgtaagctggggacttagcttagttggtagagcgcctgctttgcacgcaggaggtcaggagttcgactctcctagtctccaccagaacttaagataagttcggattacagaaattagtaaatagagatttcggtcttggtttattaacttctgtgatttaagtatcacggtattaagcatgacctgacgaaggcatgtttattcattaacagattggcaaaattgagtctgaaataaattgttcactcaagagtttagattaagcaattaatctgaatgaattgagaactagcaaattaactgaatcaagcgttttggtatatgaatttagattgaagctgtacagtgtttaaatacacagtgctctaaactgaaatgttgaagttactaacttgtaggtaacgtcgactgtttggggttgtatagtcaagtaattaagtgcatgt
>NZ_KB849702
aacgaaagattgacgattggtaagaatccacaacaagttgttcttcatgacgatgtatctgagggtctgtagctcagttggttagagcacacgcttgataagcgtggggtcacaagttcaagtcttgtcagacccaccaaatctgactaacaagcattattaaatgctgaatacagaaaagcagagacattgacttattgataagctggggacttagcttagttggtagagcgcctgctttgcacgcaggaggtcaggagttcgactctcctagtctccaccaaatttcaagacaagaaaagcatgcttttccttgaaatttaagcaagaagctatgcttcgcgcagataggttggattacagaaattagtaagtagataacttattaacttctgtgatttatcacagtttcctgacctgacgaaggctggaaaaatcattaacagaatatatttgagttgaaataatttgttcatactcgttttagttaacttaacaagcaattgttaacgttgaatgaaatgagttactagcgaaattaactgaatcaagcgttttggtatgtgaattgaattgaagctgtacggtgcttaagtgcacagtacttcaaactgtaatgttgaacgttctcacttgtaggaacgatcgactgtttggggttgtatagtcaagtaattaagtgcatgt
>NZ_KB849228
aacgaaagattgacgattggtaagaatccacaacaagttgttcttcatgacgatgtatctgagggtctgtagctcagttggttagagcacacgcttgataagcgtggggtcacaagttcaagtcttgtcagacccaccaaatctgactaacaagcattgttaaatgctgaatacagaaaaacagagacattgacttattgataagctggggacttagcttagttggtagagcgcctgctttgcacgcaggaggtcaggagttcgactctcctagtctccaccaaatttcaagaatagaaaaacaatgtttttccttgaaatttaagcaagaagctatgcttcgcgcagataggttggattacagaaattagtaagaagtagatattggtttacattttattaacttctgtgatttatcacagtttcctgacctgacgaaggctggaaaaatcattaacagaatatatttgagttgaaataatttgttcatactcgtttttaagatcgacattaacagtgatttattactgattgatgaaggttgaagaaatgagttactagcgaaattaactgaatcaagcgttttggtatgtgaattgaattgaagctgtacagtgtttaagtacacagaacaacaaactgtaaggaagtgatgagaaatcatcatagactgtcttaatcctacttgtagggattaacgactgtttggggttgtatagtcaagtaattaagtgcatgt
>NZ_FUUY01000026
aacgaaagattgacgattggtaagaatccacaacaagttgttcttcatgacgatgtatctgagggtctgtagctcagttggttagagcacacgcttgataagcgtggggtcacaagttcaagtcttgtcagacccaccaaatctgactaacaagcattattaaatgctgaatacagaaaacagagacattgacttattgataagctggggacttagcttagttggtagagcgcctgctttgcacgcaggaggtcaggagttcgactctcctagtctccaccatatattgttcttcaatatataagctaagaagttagattatagaaattagtaagaagtagacgttggtttacattttattaacttctgtgatttatcacagtttcctgacctgacgaaggctggaagaatcattaacagaatatatttgagttgaaataatttgttcatactcgtttttaagatcgacattaacagtgatttattactgattgatgaagactgaagaaatgagttactagcgaaattaactgaatcaagcgttttggtatgtgaattgaattgaagctgtacagtgtttaagtacacagaacaacaaactgtatgatcgagcaatcgatctgtcctagtactacttgtaggtgctacgactgtttggggttgtatagtcaagtaattaagtgcatgt
>NZ_LBMO01000001
aacgaaagattgacgattggtaagaatccacaacaagttgttcttcatgacgatgtatctgagggtctgtagctcagttggttagagcacacgcttgataagcgtggggtcacaagttcaagtcttgtcagacccaccatgagcaagacttaaagcactgctttaaggcgaagcgcaaggcaaacgaacgtgagtgagtgcgcaggctataatctgatacatcgaatcaaaaatgataagctggggacttagcttagttggtagagcgcctgctttgcacgcaggaggtcaggagttcgactctcctagtctccaccaaattcgaggaaaaacaaagcagcgctttgtccgagaatttaagcaaacagctatgctgtgcgcaggcacacatagaacgaagcttaatctaagaagttggattacagaaattagtaagtagataacttattaacttctgtgatttatcacagtttcctgacctgacgaaggctggaaaaatcattaacagaatatatttgagttgaaataatttgttcatactcgtttttaagatcgacattaacagtgatttattactgattgatgaagattgaagaaatgagttactagcgaaattaactgaatcaagcgttttggtatgtgaattgaattgaagctgtacagtgtttaagtacacagaacaacaaactgtaaggaagtgatgagaaatcatcatagactgtcttaatcctacttgtagggattaacgactgtttggggttgtatagtcaagtaattaagtgcatgt
>NZ_AMJD01000001
aacgaaagattggtgaccggtaagaatccacaacaagttgttcttcatagatgtatctgagggtctgtagctcagttggttagagcacacgcttgataagcgtggggtcacaagttcaagtcttgtcagacccaccactactgacgaagtgatgaataatcacaagctgctagataaaaagatatgtcgttcattatgattaaagctggggacttagcttagttggtagagcgcctgctttgcacgcaggaggtcaggagttcgactctcctagtctccaccaaattcgagggtaaacaaagcaacgctttgtccgagaatttaagcaaacagctatgctgtgcgcaggcacacatagaacgaagcttggagctaaagattacagaacttagtaagcaaatagcttcttaacttctgtgatttatcacagtttactacgcaccgacgaggtggtagttaatcattaacagattagcaaaattgagtctgaaataaattgttcaaactcgattaaataggaagataacaagtaattgttaaattaatatttaatctgagaactagcaaaaacactgaatcaagcgttttggtatatgaatttagattgaagctgtatggtgattaaattcacagacaacaaaccagtagcaattaagtttgcaacgataacactcacttgtatgtgttaacgactgtttggggttgtatagtcaagtaattaagtgcatgt
>NZ_AMJE01000001
aacgaaagattgacgattggtaagaatccacaacaagttgttcttcatgacgatgtatctgagggtctgtagctcagttggttagagcacacgcttgataagcgtggggtcacaagttcaagtcttgtcagacccaccaaatctgactaacaagcattattaaatgctgaatacagaaaaacagagacattgacttattgataagctggggacttagcttagttggtagagcgcctgctttgcacgcaggaggtcaggagttcgactctcctagtctccaccaaatttnaagaatagaaaacttaaagcantgctttaaggcttttccttgaaatttaagcaagaagctatgcttcgcgcagataggttggattacagaaattagtaagaagtagatattggtttacattttattaacttctgtgatttatcacagtttcctgacctgacgaaggctggaaaaatcattaacagaatatatttgagttgaaataatttgttcatactcgtttttaagatcgacattaacagtgatttattactgattgatgaaggttgaagaaatgagttactagcgaaattaactgaatcaagcgttttggtatgtgaattgaattgaagctgtacgtagttaaatctacaaggctccaactgtagcgattaagttcgcgacgcaatatcctacttgtagggattagcgactgtttggggttgtatagtcaagtaattaagtgcatgt
>CP010350.D
TCCTTAACGAAAGATTGACGATTGGTAAGAATCCACAACAAGTTGTTCTTCATGACGATGTATCTGAGGGTCTGTAGCTCAGTTGGTTAGAGCACACGCTTGATAAGCGTGGGGTCACAAGTTCAAGTCTTGTCAGACCCACCAAATCTGACTAACAAGCATTGTTAAATGCTGAATACAGAAACAGAAACATTGACTTATTGATAAGCTGGGGACTTAGCTTAGTTGGTAGAGCGCCTGCTTTGCACGCAGGAGGTCAGGAGTTCGACTCTCCTAGTCTCCACCATAGATTATAGAATTTAGTAAGTTAAAGCTTATTAACTTCTGTGATTTATCGCAGTTTCCTGACCTGACGAAGGCTGGAAAAATCATTAACAGAATATATTTGAGTTGAAATAATTTGTTCATACTCGTTTTTAAGATCGACATTAACAGTGATTTATTACTGATTGATGAAGATTGAAGAAATGAGTTACTAGCGAAATTAACTGAATCAAGCGTTTTGGTATGTGAATTGAATTGAAGCTGTACAGTGTTTAAGTACACAGAACAACAAACTGTAAGGAAGTGATGAGAAATCATCATAGACTGTCTTAATCCTACTTGTAGGGATTAACGACTGTTTGGGGTTGTATAGT
>CP010350.A
TCCTTAACGAAAGATTGACGATTGGTAAGAATCCACAACAAGTTGTTCTTGGTAAGAATCCACAACAAGTTGTTCTTCATGACGATGTATCTGAGGGTCTGTAGCTCAGTTGGTTAGAGCACACGCTTGATAAGCGTGGGGTCACAAGTTCAAGTCTTGTCAGACCCACCAAATCTGACTAACAAGCATTGTTAAATGCTGAATACAGAAAAACAGAGACATTGACTTATTGATAAGCTGGGGACTTAGCTTAGTTGGTAGAGCGCCTGCTTTGCACGCAGGAGGTCAGGAGTTCGACTCTCCTAGTCTCCACCAAATTTCAAGAATAGAAAAACAATGTTTTTCCTTGAAATTTAAGCAAGAAGCTATGCTTCGCGCAGATAGGTTGGATTATAGAATTTAGTAAGTTGAAGCTTATTAACTTCTGTGATTTATCACAGTTTCCTGACCTGACGAAGGCTGGAAAAATCATTAACAGAATATATTTGAGTTGAAATAATTTGTTCATACTCGTTTTAGTTAACTTAACAAGCAATTGTTAACGTTGAATGAAATGAGTTACTAGCGAAATTAACTGAATCAAGCGTTTTGGTATGTGAATTGAATTGAAGCTGTACAGTGTTTAAGTGCACAGAACAACAAACTGTAAGGAAGTGATGAGAAATCATCATAGACTGTCTTAATCCTATTGTAGGGATTAACGACTGTTGGGTTGTATAGTGT
>CP010350.E
TCCTTAACGAAAGATTGACGATTGGTAAGAATCCACAACAAGTTGTTCTTCATGACGATGTATCTGAGGGTCTGTAGCTCAGTTGGTTAGAGCACACGCTTGATAAGCGTGGGGTCACAAGTTCAAGTCTTGTCAGACCCACCAAATCTGACTAACAAGCATTGTTAAATGCTGAATACAGAAAACAGAAACATTGACTTATTGATAAGCTGGGGACTTAGCTTAGTTGGTAGAGCGCCTGCTTTGCACGCAGGAGGTCAGGAGTTCGACTCTCCTAGTCTCCACCAAATTTCAAGACAAGAAAACTTAAAGCACTGCTTTAAGGCTTTTCCTTGAAATTTAAGCAAGAAGCTATGCTTCGCGCAGATAGGTTGGATTACAGAAATTAGTAAGTAGATAACTTATTAACTTCTGTGATTTATCACAGTTTCCTGACCTGACGAAGGCTGGAAAAATCATTAACAGAATATATTTGAGTTGAAATAATTTGTTCATACTCGTTTTTAAGATCGACATTAACAGTGATTTATTACTGATTGATGAAGATTGAAGAAATGAGTTACTAGCGAAATTAACTGAATCAAGCGTTTTGGTATGTGAATTGAATTGAAGCTGTACAGTGTTTAAGTACACAGAACAACAAGCTGTAAGGAAGTGATGAGAAATCATCATAGACTGTCTTAATCCTACTTGTAGGGATTAACGACTGTTTGGGGTTGTATAGT
>CP010350.B
TCCTTAACGAAAGATTGACGATTGGTAAGAATCCACAACAAGTTGTTCTTCATGACGATGTATCTGAGGGTCTGTAGCTCAGTTGGTTAGAGCACACGCTTGATAAGCGTGGGGTCACAAGTTCAAGTCTTGTCAGACCCACCAAATCTGACTAACAAGCATTGTTAAATGCTGAATACAGAAAAACAGAGACATTGACTTATTGATAAGCTGGGGACTTAGCTTAGTTGGTAGAGCGCCTGCTTTGCACGCAGGAGGTCAGGAGTTCGACTCTCCTAGTCTCCACCAAATTTCAAGACAAGAAAACTTAAAGCACTGCTTTAAGGCTTTTCCTTGAAATTTAAGCAAGAAGCTATGCTTCGCGCAGATAGGTTGGATTACAGAAATTAGTAAGTAGATAACTTATTAACTTCTGTGATTTATCACAGTTTCCTGACCTGACGAAGGCTGGAAAAATCATTAACAGAATATATTTGAGTTGAAATAATTTGTTCATACTCGTTTTTAAGATCGACATTAACAGTGATTTATTACTGGATGATGAAGATTAAAGAAATGAGTTACTAGCGAAATTAACTGAATCAAGCGTTTTGGTATGTGAATTGAATTGAAGCTGTACAGTGTTTAAGTACACAGAACAACAAACTGTAAGGAAGTGATGAGAAATCATCATAGACTGTCTTAATCCTACTTGTAGGGATTAACGACTGTTTGGGGTTGTATAGT
>CP010350.C
TCCTTAACGAAAGATTGACGATTGGTAAGAATCCACAACAAGTTGTTCTTCATGACGATGTATCTGAGGGTCTGTAGCTCAGTTGGTTAGAGCACACGCTTGATAAGCGTGGGGTCACAAGTTCAAGTCTTGTCAGACCCACCAAATCTGACTAACAAGCATTGTTCAATGCTGAATACAGAAAACAGAAACATTGACTTATTGATAAGCTGGGGACTTAGCTTAGTTGGTAGAGCGCCTGCTTTGCACGCAGGAGGTCAGGAGTTCGACTCTCCTAGTCTCCACCAAATTCGAGGAAAAACAAAGCAGCGCTTTGTCCGAGAATTTAAGCAAACAGCTATGCTGTGCGCAGGCACACATGGAACGAAGCTTAATCTAAGAAGTTGGATTACAGAAATTAGTAAGTAGATAACTTATTAACTTCTGTGATTTATCACAGTTTCCTGACCTGACGAAGGCTGGAAAAATCATTAACAGAATATATTTGAGTTGAAATAATTTGTTCATACTCGTTTTTAAGATCGACATTAACAGTGATTTATTACTGATTGATGAAGGTTGAAGAAATGAGTTACTAGCGAAATTAACTGAATCAAGCGTTTTGGTATGTGAATTGAATTGAAGCTGTACAGTGTTTAAGTACACAGAACAACAAACTGTAAGGAAGTGATGAGAAATCATCATAGACTGTCTTAATCCTACTTGTAGGGATTAAGGACTGTTTGGGGTTGTATAGT
>CP012072
TCCTTTCTAGGGAGCCCTGATTTTTTGTGGGAGGCAATTTTTTTCTTGTATTGCTGTCTGCTGCTGCTGTTGTTGTGGTGGTGGGTGGTGGTGGAGGGGTTGTTTTCTTGTGTTCGCATGTGTTTGCTGCCCGTTGTGGGTGGTGGGTGTGGGCGCGTTTTTGGGGTTGGGTATAGTTGATGAGCAGACACGCTGTCGGGTTCACGTTCAACACCGTGTTGGCGTCCGCCGTTAGTGTGCGTGTGTGGGGCATTGTTTGTGTGTTCTGCGTGCGTGTGTGGTGGGTTGGCCTGCGCGCCTGGGCTGGCTGGTTGTGTTGGTTGGTGTGGGTGTGTGTGGTGGGTTGTTTGTGATTTGTATAGTGGTTGCGAGCATGTTTTTGTTTGTACTGTTTTTTGTGTTTTGT
>CP014232
TCCTTTCTAAGGATTGATTGCGGGGGTGGCTTCCTGGCCGTGTGTTGTCTGGATCGTTGAATGGGTCTGGGCCGGCTGGGGGGTCTGCCCTTGCGGAAGGGCCGGGCAGCCGACTGTCGTGCACTGGTGTGCGGGGTGGTTGGTTTGTCTGGTGCTGGCATGAGAGACACGCCCGCTGCTGCCCTGTTGGGTGGTGGTGGGTGCCCCCGCGTGCGTTGGTGTGTGGGGGTGGCATGCTGTCGGGGTTCTGGGGCAGTGCGCCCTGGTTGCCTGACCCGTCTGGGGCTCCTGATTTGTTGGGGGTTGTGGGTGGGTGTGGGTGGGTTGGTTGTGAACTGTATAGTGGACGCGAGCATCTTACTGTAAGATTTCTGCGACAAAATTGTTTCTTGTTTTGTTCGTGTGTCTTTGTTG
>NZ_MDRY01000001
tctaaggaatataacggaatacacaataggttcaattcttctttgtttagttttgagaggtctatactatatttttatagtaatggaagccaatcgggcctgtagctcagctggttagagcgtccgcctgataagcgggaggtcgatggttcgagtccattcaggcccatttcagaaatggaataagtaatacatatataaatatatccagccnattttgttctttgaaaactgaatactgtaagtaataaacctcttatttaattattttctaccaggagataattaatataagaaattccaattttaccaagagtaaaaaaccaataaaagtaagcaaattacttttcgcgaatcatacaacttaaccaatggttaagtgaataagggcgcac
>NZ_CP013988.B
TCCTTTCTAAGGAATATAACGGAAACACAATGTGTTTGACTCTTCTTTGTTTAGTTTTGAGAGATTTATCTCTCTTGTATATATTTTGTTCTTTGAAAACTGAATACTGTAAGTAATAAACCTCTTATTTAATTATTTTCTACCAGGAGATAATTAATATAAGAAATTCCAATTTTACCAAGAGTAAAAAACCAATAAAAGTAAGCAAATTACTTTTCGCGAATCATACAACTTAACCAATGGT
>NZ_CP013988.A
TCCTTTCTAAGGAATATAACGGAATACACAATAGGTTCAATTCTTCTTTGTTTAGTTTTGAGAGGTCTATACTATATTTTTATAGTAATGGAAGCCAATCGGGCCTGTAGCTCAGCTGGTTAGAGCGTCCGCCTGATAAGCGGGAGGTCGATGGTTCGAGTCCATTCAGGCCCATTCCAGAAATGGAATAAGAAATACATATATAAATATATCCAGCCATGGGGGATTAGCTCAGCTGGGAGAGCGCCTGCTTTGCACGCAGGAGGTCAGCGGTTCGATCCCGCTATTCTCCATAGCAACCATTAAAATTAGGTTGCCATTTTGTTCTTTGAAAACTGAATACTGTAAGTAATAAACCTCTTATTTAATTATTTTCTACCAGGAGATAATTAATATAAGAAATTCCAATTTTACCAAGAGTAAAAAACCAATAAAAGTAAGCAAATTACTTTTCGCGAATCATACAACTTAACCAATGGT
>CP007502.A
TCCTTACATACGAACGACTTTAAGTGTTCACACAGTTTGTTTGATGATTGTAGGCAATGGAAGAACAAAGGAAAAAGTGAAGGAAAGATAGTATCTTTACATGTTGTCCCCATCGTCTAGAGGCCTAGGACATCGCTCTTTCACGGCGGTAACCGGGGTTCGAATCCCCGTGGGGACGCCATTTAAAGATGATTATCCGTCTTATCTGTTCTTTAAAAATCCGGAAACAAGCTGAAAACGAGACTTTCAAGGAAGTCTGAGCGAGTGATTGAGAAAAGGCGATTACTCGACTTTAATTTAAAACTGTTATTAATCGCAGCGCGGGTATGCCACTTATGGTGAATATACTAATATCCTATGAGAGGGCAAGAATACTTGAGGTTGTATGGT
>CP007502.B
CTCCTTACGNTACGAACGACTTTAAGTGTTCACACAGTTTGTTTGATGGTTGTAGGCAATGGAAGAACGACATCGAANGACAAAATCCTGTTGGGTCTGTAGCTCAGGTGGTTAGAGCGCACCCCTGATAAGGGTGAGGTCGGTGGTTCAAGTCCACTCAGACCCACCACTTATACATCAAGAGCACTNGAGTATGAGTGAAAGCCAAAGGATATGATTGGGGATATAGCTCAGCTGGGAGAGCGCCTGCCTTGCACGCAGGAGGTCAGCGGTTCGATCCCGCTTATCTCCACCAACATCGTCATAGTTAAGTTTATTTAAGGTATCTTTTAATTTCGATGAATGAATTTAACTATGATGATAGTGAGTCTATAGACTTACATTATTCTTATCTGTTCTTTAAAAATCCGGAAACAAGCTGAAAACGAGACTTTCAAGGAAGTCTGAGCGAGTGATTGAGAAAAGGCGATTACTCGACTTTAATTTAAAACTGTTATTAATCGCAGCGCGGGTATGCCACTTATGGTGAATATACTAATATCCTATGAGAGGGCAAGAATACTTGAGGTTGTATGGT
>NZ_NBTN01000001.B
accgaaagacgaacttaagtgtccacacagtttggctgatgattgtagacaagagagaacaaagcaaaggaagaaaagagagcatctttatatgttgtccccatcgtctagaggcctaggacatcgccctttcacggcggtaaccggggttcgaatccccgtggggacgccatataaagatgattattcatcttctttataaaacctgttctttaacaaaccggaaacaagctgaaaacgagactttcaagaaagtctgagtgagagtgattgataaaaggtgattactcttaataaattaactgttactgcttagcggcgttaagtgtttttcgattcaatgttatgattttaagtggattttcaatttaatgttaagttcatgaggttgagttaatcataagaatacttgaggttgtatggttaagtgacaaagcgtacag
>NZ_NBTN01000001.A
accgaaagacgaacttaagtgtccacacagtttggctgatgattgtagacagagtcagaacactatagaagacaaaaaatcctgttgggtctgtagctcaggtggttagagcgcacccctgataagggtgaggtcggtggttcaagtccactcagacccaccacttagactggtgagtttggttggttaatttcattgcatgaattaattttaatatatcaaggcactatgtgtgagtgaaagccaaaggatatgattggggatatagctcagctgggagagcgcctgccttgcacgcaggaggtcagcggttcgatcccgcttatctccaccaatatcgtcatagttaagtttattgcatacgtattattaaaaataccatacttatcttctttacttaaagtagacacgttatttgtggtgcaaataggtaggcgtaaagatatcaagtcaataaatttaactatgatgataaagaaagaaacttctttacaaaaacctgttctttaacaaaccggaaacaagctgaaaacgagactttcaagaaagtctgagtgagagtgattgataaaaggtgattactcttaataaattaactgttactgcttagcggcgttaagtgtttttcgattcaatgttatgattttaagtggattttcaatttaatgttaagttcatgaggttgagttaatcataagaatacttgaggttgtatggttaagtgacaaagcgtacaa
>NZ_CP009230.B
TCCTTACCGAAAGACGAACTTAAGTGTCCACACAGTTTGGCTGATGATTGTAGACAGAGTCAGAACACTATAGAAGACAAAAAATCCTGTTGGGTCTGTAGCTCAGGTGGTTAGAGCGCACCCCTGATAAGGGTGAGGTCGGTGGTTCAAGTCCACTCAGACCCACCACTTAGACTGGTGAGTTTGGTTGGTTAATTTCATTGCATGAATTAATTTTAATATATCAAGGCACTATGTGTGAGTGAAAGCCAAAGGATATGATTGGGGATATAGCTCAGCTGGGAGAGCGCCTGCCTTGCACGCAGGAGGTCAGCGGTTCGATCCCGCTTATCTCCACCAATATCGTCATAGTTAAGTTTATTGCATACGTATTATTAAAAATACCATACTTATCTTCTTTACTTAAAGTAGACACGTTATTTGTGGTGCAAATAGGTAGGCGTAAAGATATCAAGTCAATAAATTTAACTATGATGATAAAGAAAGAAACTTCTTTCAAAAACCTGTTCTTTAACAAACCGGAAACAAGCTGAAAACGAGACTTTCAAAGAAAGTCTGAGTGAGAGTGATTGATAAAAGGTGATTACTCTTAATAAATTAACTGTTACTGCTTAGCGGCGTTAAGTGTTTTTCGATTCAATGTTGTGATTTTAAGTGGATTTTCAATTTAATGTTAAGTTCATGAGGTTGAGTTAATCATAAGAATACTTGAGGTTGTATGGT
>NZ_CP012067.A
TCCTTACCGAAAGACGAACTTAAGTGTCCACACAGTTTGGCTGATGATTGTAGACAAGAGAGAACAAAGCAAAGGAAGAAAAGAGAGCATCTTTATATGTTGTCCCCATCGTCTAGAGGCCTAGGACATCGCCCTTTCACGGCGGTAACCGGGGTTCGAATCCCCGTGGGGACGCCATATAAAGATGATTATTCATCTTCTTTATAAAAACCTGTTCTTTAACAAACCGGAAACAAGCTGAAAACGAGACTTTCAAGAAAGTCTGAGTGAGAGTGATTGATAAAAGGCAATGACTCTTAATAAATTAACTGTTACTGCTTAGCGACGTTAAGTGTTTTTTGATTCAATGTTGTGATTTTAAGTGGATTTTAGATTTAAATTAACTTTTAAGTTTATGAAATTGAATTAATTATAAGAATACTTGAGGTTGTATGGT
>NZ_CP012067.B
TCCTTACCGAAAGACGAACTTAAGTGTCCACACAGTTTGGCTGATGATTGTAGACAGAGTCAGAACACTATAGAAGACAAAAAATCCTGTTGGGTCTGTAGCTCAGGTGGTTAGAGCGCACCCCTGATAAGGGTGAGGTCGGTGGTTCAAGTCCACTCAGACCCACCACTTAGACTGGTGAGTTTGGTAGGTTAATTTCATTGCATGAATTAATTTTAATATATCAAGGCACTATGTGTGAGTGAAAGCCAAAGGATATGATTGGGGATATAGCTCAGCTGGGAGAGCGCCTGCCTTGCACGCAGGAGGTCAGCGGTTCGATCCCGCTTATCTCCACCAATATCGTCATAGTTAAGTTTATTGCATACACGTTATTAAGAAATGCCATTCTTATCTTCTTTTTTACTTAAAGTAGATAAGTTATTTGTGGTCCAAATAGGTAGGCGTAAAGATATCAAGTCAATAAATTTAACTATGATGATAAAGAAACAAACTTCTTTATAAAAACCTGTTCTTTAACAAACCGGAAACAAGCTGAAAACGAGACTTTCAAGAAAGTCTGAGTGAGAGTGATTGATAAAAGGCAATGACTCTTAATAAATTAACTGTTACTGCTTAGCGACGTTAAGTGTTTTTTGATTCAATGTTGTGATTTTAAGTGGATTTTAGATTTAAATTAACTTTTAAGTTTATGAAATTGAATTAATTATAAGAATACTTGAGGTTGTATGGT
>NZ_JRND01000001
tctagggagataccctctttagaagagataacactaacttttttgacgagtagttcccgtctttcccgttgatgtctttgttgcacgaaagtgcgcagtattcggtctcgagggttcgccctcgcgtaccttgagagctgcatagtgtgacaaacaaaaattcgattttcttcaagaagatcgcatctgatcgcatttgataagtaattatcaaagtgcaaaaagtatgttcaaaccatcgaaaagaagatggtaagggcaaac
>NC_013203
TCCTTTCTAGGGAGATAACCTCTTTAGAAGAGATAACACTAACTTTTTTGACGAGTAGTTCCCGTCTTTCCCGTTGATGTCTTTGTTGCACGAAAGTGCGCAGTATTCGGTCTCGAGGGTTCGCCCTCGCGTACCTTGAGAGCTGCATAGTGTGACAAACAAAATTCGATTTTCTTCAAGAAGATCGCATCTGATCGCATTTGATATTTATTATCAAAGTGCAAAAAGTATGTTCAAACCATCGAAAA
>AP012326
TCCTTTCTACGGAGAGTTCAGGACGCGGTTCGTGTCCGGTGTGTGCCCCATGCGCGTGGAACGGTTCCACGGCCCGTGTGGGGATGCTGGTGTGGAAGAGATCGTTGGCTTGGACGGGCCTGTCCCGTCCGGGAGTGGTATGGGTGTGCTTTTGGGTTCCCGGACCGCCACCCCACAGTCTTGGATTGTGGTGCGGTTCGATGCCCATGCGGGGTGGCCGGCGTCCGTTGGACGCGTGGCGGAACGTGTGGCGCGTGGCGGTTTGAGAACTGGATAGTGGACGCGAGCAAGGGAAACATGGTGTTTCCCTTTGCTTATCGCGATTTCGCCAAACTCTTCTTTTTGAGTTTGGTTTCGAGATCGATCGTTTTGTGATCATTTGAACAGTGCGATGATTTGTCGTCTGGCAATCTTGCTATCAGGAAAGCCGCGGGATGGCACGGCCGTTGGCTGT
>CP012541
TCCTTTCTAGAGTACATATAGATATTCTCTCACAAGATATCTATAAGAAAGATATTCTCAATCATCCTTGTTTAGTTTTGAAAGATTGATAGACCTATAGGGGCCTATAGCTCAGCTGGTTAGAGTGCACCCCTGATAAGGGTGAGGTCACAAGTTCAAGTCTTGTTAGGCCCACCAGAGAATTTAATTGGGGAATTAGCTCAGCTGGGAGAGCGCCTGCTTTGCACGCAGGAGGTCAGCGGTTCGATCCCGCTATTCTCCACCATAAAATAGTTTAACCGTATTAAGTCTAATTAGAGAGCTTAAATTTTTAAACTTTCTAATTAGACTTTTGTCTAAATGTTCTTTTAATTAATATTGTTAATAGTCACAAGCAAGTTTTAAAAACAATTTTACAGGACTTGTTAAAGATTTAAATTTCTATTCTCTTTGCATTTAATGCAAAAGTTTGACATCACAATCTATTTAGGATTTAAAACTTATCTAAATAGTAGTCAATGCTTTCCGTCTTGAGAGCTAGAATTTAAATATAGTAACATAAAGTTATCTTTAACAAGGAAGTGATGCGAATTAGAATAATCTAATATAGAAAAGG
>CP012196
TCCTTTCTAGAGTACAAATAGATATCCTCTCACAAGGTATCTATCATAAAGTCTTAGCGCTAGCTTATGCTTAGCTCTAAGCATGCTCAATCGAGCTTGTTTAGGTTTGAGAGATTGACGGAATTTGTAAATTACGGGCCTATAGCTCAGCTGGTTAGAGTGCACCCCTGATAAGGGTGAGGTCACAAGTTCAAGTCTTGTTAGGCCCACCATTTAGATTTAATCAAAATTTCGAAATTTAGGCGGAATTTTGATTAGGTCTAAATTTCGATCTAAACGTTCTTTAAAGTACCATTGTTAAAGTCACAATCAAGTTTTAATAAAACAATTTTACAGGACTTGTTAAAGCTTTGATTATTCGAAGTGATGCCAAGCCTTTAGCTTTTTATGTTATCCAAAGCTAAAAGCTAAGATCAATACACGCTTATAGAGCTTAACTTACTTTATGAGTTTGATCTCTTTCCGTCTTAATTCGAGTTAATCAAATACTATAGAATAAATTTAACGCTTCGGCTTTAAAGATAGGGCATATTTAAAAGCTCTTATCCGTAAACTAAATGCCTAGTTAGATCGGTTTTATCTTTAGCAAGGAAGTAATGCGAATTAGAATATATAAATAAAAATAGTCTAAGTATTTTTTACGAATCTAATCCTAAATGATTTCTTTTATAGAAATTTTACGGCAACGCCGAAAGCGTTGCTGTGCTTTAGGTGGGTCGAGGGAGCGAAGCTCCCCGTCGCAAAGAGCGGCTTTGCCGGTCTGCGAAGTAAAAAATATATAAAAGG
>CP014227.A
TCCTTTCTAGAGAGCTGAAGTCAGTGGTTAGAGATCAGTGGTCAGAGACCAGTGATGAGCGACCATAAGATGGTAAACATAGTTCTTTAAATCTGGTGCGGTCAATAAAAAAACATAGCGGATAGGAATCAGCAATTAGAATAGGACAGCAAAAGCACTATACACTATACACTGTACACTATTCACTAATAAGAAGTCTCATAGCTCAGCTGGTTAGAGCGCTACACTGATAATGTAGAGGTCGGCAGTTCGAGTCTGCCTGGGACTACAAGGCTAATTAATAATTGATAATGAATAATTATCGATTGTTATAGATTAGGATATTGGGAAGAAAGGAAGTTGAGGGGTTACCCCGTAAGTACCCTCAAGGTACGATGAATTATACATTGTGCATTATGCACTATGCATTAAAAAAGGGGGAATTAGCTCAGCTGGCTAGAGCACCTGCCTTGCACGCAGGGGGTCAAGGGTTCGAATCCCTTATTCTCCACGAAAGAAAGTACATTGACATATTGGGATAAAAAACAAAGAGATCAAGATAGTGTATAGTGCACAGTTAAAAGTGCACAGTACACATCAAAAGATAGAAAGAATCAAAGAGAACGAGGTAGTCAATTACTCTGCAAGGAGTAATTGACACTACAAGCGCAA
>CP014227.B
TCCTTTCTAGAGAGCTGAAGTCAGTGGTTAGAGATCAGTGGTCAGAGACCAGTGATGAGCGACCATAAGATGGTAAACATAGTTCTTTAAATCTGGTGCGGTCAATAAAAAAACATAGCGGATAGGAATCAGCAATTAGAATAGGACAGCAAAAGCACTATACACTATACACTGTACACTATTCACTAATAAGAAGTCTCATAGCTCAGCTGGTTAGAGCGCTACACTGATAATGTAGAGGTCGGCAGTTCGAGTCTGCCTGGGACTACAAGGCTAATTAATAATTGATAATGAATAATGTATAATTATCGATTGTTATAGATTAGGATATTGGGAAGAAAGGAAGTTGAGGGGTTACCCCGTAAGTACCCTCAAGGTACGATGAATTATACATTGTGCATTATGCACTATGCATTAAAAAAGGGGGAATTAGCTCAGCTGGCTAGAGCACCTGCCTTGCACGCAGGGGGTCAAGGGTTCGAATCCCTTATTCTCCACGAAAGAAAGTACATTGACATATTGGGATAAAAAACAAAGAGATCAAGATAGTGTATAGTGCACAGTTAAAAGTGCACAGTACACATCAAAAGATAGAAAGAATCAAAGAGAACGAGGTAGTCAATTACTCTGCAAGGAGTAATTGACACTACAAGCGCAA
>NC013162
TCCTTTCTAGAGACGACCGATTTAATTATTAATAGTTAATTATTAACGATTAATGGACTAATGGTATATTTGATTCTTTAAATCTTGCTGGACAACAAAAAATAAGGTACAGAGTAATTGATAGAGAGGAAGAAATCTCTTATCTCTTACCTCTTACCTAAAAGAACAAAGTCTCATAGCTCAGCTGGTTAGAGCGCTACACTGATAATGTAGAGGTCGGCAGTTCGAGTCTGCCTGGGACTACAAGCTAAAGAAGGAAATTCTAGGAGCTGAAGAGAGGCGAATATCGTGAAACGTAATTCGTAATTCGTAACTCGTCATTAAGCACGGGGAATTAGCTCAGCTGGCTAGAGCACCTGCCTTGCACGCAGGGGGTCAAGGGTTCGAATCCCTTATTCTCCACAACAGTTCCCCCACAAACACCCCTCCTTGGGAGGGGAAGGGGGAGGAAGCAGTACATTGACATATTGGGATAAAGAGCATAAGAGATCAATAAGGATTTATTGATAATCTAACGAAAAAAAATAAAAAGAATCAAAGAGAACGAGAGGTACCTAGATAATTGTCAATTATCAATTGTTAATTGTCAATTGACTAGGACTACAAGCGCGA
>NZ_JNIS01000001.A
TCTAAGGAAAACGTCCCGTAAGGGACATGCCCATCGTTCAGTTTTGAGAGCTCGTCTCTCTAGTCTCGATAGAGACACTCGCACCTTGAAAACTGAAGACATCAACAAGACATCAAATTTTTATAACCATGTCATTAGACGTGTGTTCTTAGAATACCAAAATGCTAGATCAAGGTATGAAGGGCGTAC
>NZ_JNIS01000001.B
TCTAAGGAAAACGTCCCGTAAGGGACATGCCCATCGTTCAGTTTTGAGAGCTCGTCTCTCAGTCTCGTAAGAGACACTCGCACCTTGAAAACTGAAGACATCAACAAGACATCAAATTTTTTATAACCATGTCATTAGACGTGTGTTCTTAGAATACCAAAATGCTAGATCAAGGTATGAAGGGCGTAC
>NZ_CP022236.
TCTAAGGAAAACGTCCCGTAAGGGACATGCCCATCGTTCAGTTTTGAGAGCTCGTCTCTCAGTCTCGTAAGAGACACTCGCACCTTGAAAACTGAAGACATCAACAAGACATCAAATTTTTATAACCATGTCATTAGACGTGTGTTCTTAGAATACCAAAATGCTAGATCAAGGTATGAAGGGCGTAC
>CP012713
TCCTTTCTAAGGAGTATAAGTCTTTCTCTATTCTATTGGTAATGTTCTTTACATTACTTCTGAACATTGGAAACTATATAGTAGAACAAACAAGAAAAAAATTAACTCTAACAATTTCTTAGAGTTAGCTGTCAAAAAATAGATT
>NC_022196.A
TCCTTTCTAAGGAGAAAAAGTCTTTCTCTATTCTATTGGTAATGTTCTTTACATTACTTCTGAACATTGGAAACTATATAGTAGAACAAAAATAACTCTAACAATTTCTTAGAGTTAGCTGTCAAAAAAATAGGTT
>NC_022196.B
TCCTTTCTAAGGAGAAAAAGTCTTTCTCTATTCTATTGGTAATGTTCTTGCATGAACTTATCAATAATGCGTTTGTAGCTCAGCTGGTTAGAGCACACGCCTGATAAGCGTGAGGTCGGTGGTTCAAGTCCACTCAAACGCACCATGTGGGGATATAGCTCAGTTTGGGAGAGCGACGCACTTGCACTGCGTAGGTCAGCGGTTCGATCCCGCTTATCTCCACCATTATTTTATCTGAACATTGGAAACTATATAGTAGAACAAAATTAACTCTAACAATTTCTTAGAGTTAGCTGTCAAAAAAATAGGTT
>AE009951.B
TCCTTTCTAAGGAGAATGTGTCTTTCTCTATTCTATTGGTAATGTTCTTACATTACTTCTGAACATTGGAAACTATATAGTAGAACAAACAAGAAAAAAATTAACTCTAAACAATTTCTTTAGAGTTAGCTGTCAAAAAATAGGTT
>AE009951.A
TCCTTTCTAAGGAGAATGTGTCTTTCTCTATTCTATTGGTAATGTTCTTGCATGAACTTATCAATAACGCGTTTGTAGCTCAGCTGGTTAGAGCACACGCCTGATAAGCGTGAGGTCGGTGGTTCAAGTCCACTCAAACGCACCATGTGGGGATATAGCTCAGTTTGGGAGAGCGACGCACTTGCACTGCGTAGGTCAGCGGTTCGATCCCGCTTATCTCCACCATTATTTTATCTGAACATTGGAAACTATATAGTAGAACAAACAAGAAAAAAATTAACTCTAAACAATTTCTTTAGAGTTAGCTGTCAAAAAATAGGTT
>LN831027.B
TCCTTTCTAAGGAGAATAAGTCTTTCTCTATTCTATTGGTAATGTTCTTTACATTACTTCTGAACATTGGAAACTATATAGTAGAACAAACAAGAAAAAAAATTAACTCTAACAATTTCTTAGAGTTAGCTGTCAAAAAAATAGGTT
>LN831027.C
TCCTTTCTAAGGAGAATGTGTCTTTCTCTATTCTATTGGTAATGTTCTTAGTAATTAAGGAGTGCAGAATGCACGACTATAATTACAAGACACAGCGCATGGTGCTGTAGAACATTAGCAAAGCTGAACATTGGAAACTATATAGTAGAACAAACAAGAAAAAAAATTAACTCTAACAATTTCTTAGAGTTAGCTGTCAAAAAAATAGGTT
>LN831027.A
TCCTTTCTAAGGAGAATAAGTCTTTCTCTATTCTATTGGTAATGTTCTTACACGGACTTATCAATAATGCGTTTGTAGCTCAGCTGGTTAGAGCACACGCCTGATAAGCGTGAGGTCGGTGGTTCAAGTCCACTCAAACGCACCATATGGGGATATAGCTCAGTTTGGGAGAGCGACGCACTTGCACTGCGTAGGTCAGCGGTTCGATCCCGCTTATCTCCACCATTAAATTATCTGAACATTGGAAACTATATAGTAGAACAAACAAAAAAAAAATTAACTCTAACAATTTCTTAGAGTTAGCTGTCAAAAAAATAGGTT
>NZ_ACDZ02000015
tctaaggataaggaatacgttgataattcgtttagttttgagtgttcaaacactcaagcacaatgaaaactgaatatatatattagatcaaaaataattttctataaagtaaaagaaacagatttacaaaaccgagaaaaaagtaagtaagttgtaaaaacttattcacaaagagttcaaggaaaagaacgaagcgtaaaagctacacacgattaagtagtaaagggcgcac
>NZ_GL883582
tctaaggataaggaatacgttgataattcgtttagttttgagtgttcaaagaatactcaagcacaatgaaaactgaatatatatattagatcaaaaataattttctataaattaaaaacagatttacaaaaccgagaaaaaagtaagtaagttgtaaaacttattcacaaagagttcaaggaaaagaacgaagcgtaaaagctacacacgattaagtagtaaagggcgcac
>NZ_GL622607.A
tctaaggataaggaatacgttggcaattcgtttagttttgagtgttcaaggaatactcaagcacaatgaaaactgaatatatatattagatcaaagataattttctataagtaaagaaacagatttacaaaaccgagaaaaaagtaagtaagttgaaaaacttattcacaagagttcaaggaagaagaacgaagcgtaaaagctacacacgattaagtagtaaagggcgcac
>NZ_GL622607.B
tctaaggataaggaatacgttggcaattcgtttagttttgagtgttcaaggaatactcaagcacaatgaaaactgaatatatatattagatcaaagataattttctataagtaaagaaacagatttacaaaaccgagaaaaaagtaagtaagttgaaaaacttattcacaagagttcaaggaagaagaacgaagcgtaaaagctacacacgattaagtagtaaagggcgcac
>NZ_JWDE01000001
tctaaggataaggaattggttgacaattcgtttagttttgagtgttcaaggaatactcaagcacaatgaaaactgaatacatttaattagatcaaatttatttctagaagaaacagatttacaaaaccgagaaaaaagtaagtaagttgtaaaacttattcacaagagttcaaggaagaagaacgaagcgtaaaagctacacacgattaagtagaaaagagcgcac
>NZ_ACRY02000005
tctaaggataaggaattggttgacaattcgtttagttttgagtgttcaaaacattcaataaaataaatatttggggcctatagctcagctggttagagcgcacgcctgataagcgtgaggtcgatggttcaagtccatttaggcccaccatttattttttaacttaatatttatatatggggccttagctcagctgggagagcgcctgctttgcacgcaggaggtcagcggttcgatcccgctaggctccaccatttatttgaacaatgaaaactgaatacatttaattagatcaaatttatttctagaagaaacagatttacaaaaccgagaaaaaagtaagtaaagttgtaaaaacttattcacaagagttcaaggaagaagaacgaagcgtaaaagctacacacgattaagtagaaaagagcgcac
>13818.M
TCTAAGGATAAGGAATTGGTTGACAATTCGTTTAGTTTTGAGTGTTCAAGGAATACTCAAGCACAATGAAAACTGAATACATTTAATTAGATCAAATTTATCTCTAGAAGAAACAGATTTACAAAACCGAGAAaaaaGTAAGTAAGTTGTAAAACTTATTCACAAGAGTTCAAGGAAGAAGAACGAAGCGTAAAAGCTACacacGATTAAGTAGAAAAGAGCGCACGGCGGATGCCTTGGAGAGTTGATCATGGCTCAGGACGAACGCTGGCGGCGTGCCTAAT
>12892.M
TCTAAGGATAAACCTCAGTGCCGTAAGGTATTGAAGGTAATACGGAACCCTACAGGGTTTAGACTTCTTTGTTTAGTTTTGAGAGGTTTATCTCTCAATTTTGTTCTTTGAAAACTGAATACTATATCACAACAAATAACCAATTAATTTACCGAGCGTTAGAGTAACATCTAACGAAAAAGAGTTTTTTAACAAAACGCAACGCTATGCGACATTTAACCAACGGTTAAGTGAATAAGGGCGCACGGTGGATGCCTTGGCAGAGTTTGATTATGGCTCAGGACG
>NZ_JWCE01000012
accgaaaacgagagacaataagtgtccacacagattgattgatatattgtagacaatatcgagcagaaagccgttattcccttgggtctgtagctcaggtggttagagcgcacccctgataagggtgaggtcggtggttcaagtccactcagacccaccactcaaactgagtgagtgattaaggtgaataaggtaataaataaacgatgacatggggatatagctcagctgggagagcgcctgccttgcacgcaggaggtcagcggttcgatcccgcttatctccaccacttatcatcgttaagtagattgagtaagttaatagttaaaatactttaatgagtttatttaacgatgataactgaaaatgttatttctgttctttaacaaccaggaaacaagctgaaaactgaagagactttcaagtccttttaaaggataggaaaaagtctgagtaagaaaaatcttgattgaacaaaagcaatcaagtgtttagttgaaaacacaacatcaagaatttttgaggttgtatagttaagtgactaagcgtacaa
>NZ_JVSU01000011
accaaaaacgagagacaataagtgtccacacagattgattgatatattgtagacaatatcgagcagaaagccgttattcccttgggtctgtagctcaggtggttagagcgcacccctgataagggtgaggtcggtggttcaagtccactcagacccaccactcaaactgagtgagtgatgaaggtgaataaggtgataaataaacgatgacatggggatatagctcagctgggagagcgcctgccttgcacgcaggaggtcagcggttcgatcccgcttatctccaccacttatcatcgttaagtaaattgactgatttaatgcttaaagtgctttaatgagtttatttaacgatgataactgaaaatgttatttctgttctttaacaaccaggaaacaagctgaaaaactgaagagactttcaagtcctttataaggataagaaaaagtctgagtaagaagaaaatcttgattgaacaaaagcaatcaagtgtttagttgaaaacgcaacatcaagaatttttgaggttgtatagttaagtgactaagcgtacaa
>NZ_JVFE01000020
accaaaaacgagagacaataagtgtccacacagattgattgatatattgtagaaaatgaatgaagagagaaaagtgcgttaagcaagtgtaagatagagtatctttatttgttgtccccatcgtctagaggcctaggacatcgccctttcacggcggtaaccggggttcgaatccccgtggggacgccaaataaagataactttattatcttctgttctttaacaaccaggaaacaagctgaaaaactgaagagactttcaagtcctttataaggataagaaaaagtctgagtaagaagaaaatcttgattgaacaaaagcaatcaagtgtttagttgaaaacgcaacatcaagaatttttgaggttgtatagttaagtgactaagcgtacaa
>NZ_AFQS01000019
accaaaaacgagagacaataagtgtccacacagattgattgatatattgtagacaatatcgagcagaaagccgttattcccttgggtctgtagctcaggtggttagagcgcacccctgataagggtgaggtcggtggttcaagtccactcagacccaccactcaaacagagtgagtgatgaaggtgaataaggtgataaataaacgatgacatggggatatagctcagctgggagagcgcctgccttgcacgcaggaggtcagcggttcgatcccgcttatctccaccacttatcatcgttaagtaaattgactgatttaatgcttaaagtgctttaatgagtttatttaacgatgataactgaaaatgttatttctgttctttaacaaccaggaaacaagctgaaaaactgaagagactttcaagtccttttaaaggataagaaaaagtctgagtaagaaaaaaatcttgattgaacaaaagcaatcaagtgtttagttgaaaacacaacatcaagaatttttgaggttgtatagttaagtgactaagcgtacaa
>NC_015964.A
TCCTTACCAAAAACGAGAGACAATAAGTGTCCACACAGATTGATTGATGTATTGTAGGCAATATCGAGCAGAAAGCCGTTATTCCCTTGGGTCTGTAGCTCAGGTGGTTAGAGCGCACCCCTGATAAGGGTGAGGTCGGTGGTTCAAGTCCACTCAGACCCACCACTCAAACTGAGTGAGTGATGAAGGTGAATAAGGTAATAAATAAACGATGACATGGGGATATAGCTCAGCTGGGAGAGCGCCTGCCTTGCACGCAGGAGGTCAGCGGTTCGATCCCGCTTATCTCCACCACTTATCATCGTTAAGTAAATTGAGTTTTTATACTTAGTGAGTTTATTTAACGATGATAACTGAAAATGTTATTTCTGTTCTTTAACAACCAGGAAACAAGCTGAAAAACTGAAGAGACTTTCAAGTCCTTTAAAGGATAAGAAAAAGTCTGAGTAAGAAGAAAATCTTGATTGAACAAAAGCAATCAAGTGTTTAGTTGAAAACACAACATCAAGAATTTTTGAGGTTGTATAGT
>NC_015964.B
TCCTTACCAAAAACGAGAGACAATAAGTGTCCACACAGATTGATTGATATATTGTAGAAAATGAATGAAGAGAGAAAAGTGCGTAAGCAAAATGTAAGATAGAGTATCTTTATTTGTTGTCCCCATCGTCTAGAGGCCTAGGACATCGCCCTTTCACGGCGGTAACCGGGGTTCGAATCCCCGTGGGGACGCCAAATAAAGATAACTTTATTATCTTCTGTTCTTTAACAACCAGGAAACAAGCTGAAAAACTGAAGAGACTTTCAAGTCCTTTAAGGATAAGAAAAAGTCTGAGTAAGAATAAAATCTTGATTGAACAAAAGCAATCAAGTGTTTAGTTGAAAACACAACATCAAGAATTTTTGAGGTTGTATAGT
>NC_010999.A
TCCTTTCTAAGGAAACAGACTGAAAGTCTGACGGAAACCTGCACACACGAAACTTTGTTTAGTTTTGAGGGGATCACCCTCAAGCACCCTAACGGGTGCGACTTTGTTCTTTGAAAACTGGATATCATTGTATTAATTGTTTTAAATTGCCGAGAACACAGCGTATTTGTATGAGTTTCTGAAAAAGAAATTCGCATCGCATAACCGCTGACGCAAGTCAGTACAGGT
>NC_010999.B
TCCTTTCTAAGGAAACAGACTGAAAGTCTGACGGAAACCTGCACACACGAAACTTTGTTTAGTTTTGAGAGGATAACCTCTTCACGCCTATCGGGCCTATAGCTCAGTTGGTTAGAGCGCACGCTTGATAAGCGTGAGGTCGATGGTTCAAGTCCATCTAGGCCCATCAAGCGTACGCTTGTTAATTGAACAACCCTTATGGGGGATTAGCTCAGCTGGGAGAGCGCCTGCTTTGCAAGCAGGAGGTCATCGGTTCGATCCCGTTATCCTCCATTGGCCGAAAGGCCAATGACCGACGAAAGTCGGCTACTTTGTTCTTTGAAAACTGGATATCATTGTATTAATTGTTTTAAATTGCCGAGAACACAGCGTATTTGTATGAGTTTCTGAAAAAGAAATTCGCATCGCATAACCGCTGACGCAAGTCAGTACAGGT
>NC_010610.B
TCCTTTCTAAGGAATTAATCGGAAACCTACACATTGTCGAAACAGTGTTCAGTTTTGAGGGGTTTACCTCTCAGCTTGTACTTTGAAAACTAAATAATATCAATTTCTAATAAAATCAAGAAAACCGAGAACACCGCGTTATTTGAGTTTTTAACGAATTATAATCGCATACTCAACTAACTTGACTGATCTACGATCAGTAAGGT
>NC_010610.A
TCCTTTCTAAGGAATTAATCGGAAACCTACACATTGTCGAAACAGTGTTCAGTTTTGAGAGGTTTACTTCTCAAGATGATTTATCATCGCTTGTTGGGCCTATAGCTCAGTTGGTTAGAGCGCACGCCTGATAAGCGTGAGGTCGGTGGTTCGAGTCCACTTAGGCCCATCATGGGGAATTAGCTCAGCTGGGAGAGCACCTGCTTTGCAAGCAGGAGGTCATCGGTTCGATCCCGATATTCTCCATTGCTAGCCGCGAGGTTAGCGAGTTTGTACTTTGAAAACTAAATAATATCAATTTCTAATAAAATCAAGAAAACCGAGAACACCGCGTTATTTGAGTTTTTAACGAATTATAATCGCATACTCAACTAACTTGACTGATCTACGATCAGTAAGGT
>NC_008530.A
TCCTTTCTAAGGAAGGCGAAAGATGATGGAGAGTGCGAGAGCACTAAAGAGAAGTCATCGAGAAAGCCAAGCGGAAGCACACTGAGAAACTTTGTTTAGTTTTGAGGGTAATACCTCAGAGAGCTAGTACATTGAAAACTGAATATAATCTAAAGCAAAAAACCGAGACAATCGAAAAAACAGATTGAAGAGCGACCGAGAAGAGAGAGAAACTCAACTTGAAATAGGT
>NC_008530.B
TCCTTTCTAAGGAAGGCGAAAGATGATGGAGAGTGCGAGAGCACTAAAGAGAAGTCATCGAGAAAGCCAAGCGGAAGCACACTGAGAAACTTTGTTTAGTTTTGAGGGTATTACCTCAAACAACTTGAATAACAAGCCAAGCACAATCGGGCCTATAGCTCAGCTGGTTAGAGCGCACGCCTGATAAGCGTGAGGTCGATGGTTCAAGTCCATTTAGGCCCATTCAAAGTGAAAGCTTTGATAAAAGGCAATGATGGGGGCTTAGCTCAGATGGGAGAGCGCCTGCTTTGCACGCAGGAGGTCATCGGTTCGATCCCGTTAGCCTCCATTGAGACTGTTGTGTCTCAAGGGTTAGTACATTGAAAACTGAATATAATCTAAAGCAAAAAACCGAGACAATCGAAAAAACAGATTGAAGAGCGACCGAGAAGAGAGAAACTCAACTTGAAATAGGT
>NC_013198.A
TCCTTTCTAAGGAAACAGACTGAAAGTCTGACGGAAACCTGCACACACGAAACTTTGTTTAGTTTTGAGGGGATTACCCTCAAGCACCCTAGCGGGTACGACTTTGTTCTTTGAAAACTGGATATCATTGTTGTAAATGTTTTAAATTGCCGAGAACACAGCGTATTTGTATGAGTTTCTAATAATAGAAATTCGCATCGCATAACCGCTGACGCAAGTCAGTACAGGT
>NC_013198.B
TCCTTTCTAAGGAAACAGACTGAAAGTCTGACGGAAACCTGCACACACGAAACTTTGTTTAGTTTTGAGGGGATTACCCTTTCTACACGCCTATCGGGCCTATAGCTCAGTTGGTTAGAGCGCACGCTTGATAAGCGTGAGGTCGATGGTTCAAGTCCATCTAGGCCCATCAAGCGTTCGCTTGTTAATTGAACAACCCTTATGGGGGATTAGCTCAGCTGGGAGAGCGCCTGCTTTGCAAGCAGGAGGTCATCGGTTCGATCCCGTTATCCTCCATTGGCCGTCAGGCCGATCGTTGACGTTAGTTGGCGATTCTTTGTTCTTTGAAAACTGGATATCATTGTTGTAAATGTTTTAAATTGCCGAGAACACAGCGTATTTGTATGAGTTTCTAATAATAGAAATTCGCATCGCATAACCGCTGACGCAAGTCAGTACAGGT
>CP001685.B
TCCTTTCTAAGGAGTAACAAACACTGCTTCTTCTTATGTCTTTTGGGCGTGTAGCTCAGGTGGTTAGAGCACTGTGCTGATAACGCAGGGGTCGCTGGTTCGAGTCCAGCCATGCCCACCATATTAATTAAAGTCTTGGGGATATAGCTCAGTTGGGAGAGCGCTGCCCTTGCAAGGCAGAGGTCAGCGGTTCGAACCCGCTTATCTCCACCAATTATATTTAGGACAATGGGAAATGAATAGTAGGTAAAAGATTACAATAAACTAGAGTAAAAGTTATTCTGGAGAAA
>NC_013192.A
TCCTTTCTAAGGAGTAACAAACACTGCTTCTTCTTATGTCTATGTTCATTATTAGGACAATGGGAAATGAATAGTAGGTAAAAGATTACAATAAACTAGAGTAAAAGTTATTCTGGAGAAA
>CP014234.A
TCCTTAACTAAAGCACTAAGTGAGAATTCACAGCAAGTTGTTCTTGTGTATAAATAAGCTAATTCGAGGGTTACGGCTTTAGAATTTACTTCGTAAATTCTCTTGCACTCGGGCAAAGCGATGCTTTGCTAATCCTCGTTCAGGGTCTATAGCTCAGTTGGTTAGAGCACTGCCTTGATAAGGCAGGGGTCATAAGTTCAAGTCTTATTAGACCCACCATTTAACCAGAGGTTAAATGCTTTAGAATTTACTTCGTAAATTCTCTTGCGCTCGGGCAAAGCGATGCTTTGCTGATCCTTGCTCAGGGGCCATAGCTCAGTTGGTAGAGCGCCTGCCTTGCACGCAGGAGGTCAGGAGTTCGACTCTCCTTGGCTCCACCATAATTAGCTTAACGTTATAAAGCAGACAGAGTAATTTAGTAAGTATTAAGAGATTACTTCAATCTGTTTTATCAGAAATCACGACCTGACGAAGGTCTGATAATTCAATAACAACATAGAGAAATGAGTCTGGGTTAATTATCAAGTTCCAACGAAGATAATTAACCTTTACCGCACCTTGCTGCCTTTAGCAGACAGGTGCGGTATAAAAGTAAAGAGAACTGAATCAAGCGTAAACATAGGTGAAGATCGTTACCATTACGAATATAACTCAAATAGAAAAGTGCAGTAAGCACTTGCTTGAAATCTCGAATTATTTCGAGATGCAAAGCAAGTAATAGCTGTCACTCATTTGGCAACAGATGAAGCTATTTAGGGTTGTATAGT
>CP014234.C
TCCTTAACTAAAGCACTAAGTGAGAATTCACAGCAAGTTGTTCTTGTGTATAAATAAGCTAATTCGAGGGTTACGGCTTTAGAATTTACTTCGTAAATTCTCTTGCACTCGGGCAAAGCGATGCTTTGCTAATCCTCGTTCAGGGTCTATAGCTCAGTTGGTTAGAGCACTGCCTTGATAAGGCAGGGGTCATAAGTTCAAGTCTTATTAGACCCACCATTAGATGAGCTTAGTAAGCGCAAGCGAACTTAGCGAAACCTATGTACCGCTACTTAATTGAGTCGTTACTTAATCGAGTAAAGATACATAAAACTTTAACCAGCTACAGTAATTAAGTAGCGGGGCCATAGCTCAGTTGGTAGAGCGCCTGCCTTGCACGCAGGAGGTCAGGAGTTCGACTCTCCTTGGCTCCACCATAATTAGCTTAACGTTATAAAGCAGACAGAGTAATTTAGTAAGTATTAAGAGATTACTTCAATCTGTTTTATCAGAAATCACGACCTGACGAAGGTCTGATAATTCAATAACAACATAGAGAAATGAGTCTGGGTTAATTATCAAGTTCCAACGAAGATAATTAACCTTTACCGCACCTTGCTGCCTTTAGCAGACAGGTGCGGTATAAAAGTAAAGAGAACTGAATCAAGCGTAAACATAGGTGAAGATCGTTACCATTACGAATATAACTCAAATAGAAAAGTGCAGTAAGCACTTGCTTGAAATCTCGAATTATTTCGAGATGCAAAGCAAGTAATAGCTGTCACTCATTTGGCAACAGATGAAGCTATTTAGGGTTGTATAGT
>CP014234.B
TCCTTAACTAAAGCACTAAGTGAGAATTCACAGCAAGTTGTTCTTGTGTATAAATAAGCTAATAATCGTTAATCTACAGCAGCGCAAATAGCAAGGCTAAGACTAAAATCCTTAGCAAAGGATTTTAGCTCGAACCTAAAATTGCGATGCAATTTTTTAACGGTTCTCGGGGTCTATAGCTCAGTTGGTTAGAGCACTGCCTTGATAAGGCAGGGGTCATAAGTTCAAGTCTTATTAGACCCACCATTAGATGAGCTTAGTAAGCGCAAGCGAACTTAGCGAAACCTATGTACCGCTACTTAATTGAGTCGTTACTTAATCGAGTAAAGATACATAAAACTTTAACCAGCTACAGTAATTAAGTAGCGGGGCCATAGCTCAGTTGGTAGAGCGCCTGCCTTGCACGCAGGAGGTCAGGAGTTCGACTCTCCTTGGCTCCACCATAATTAGCTTAACGTTATAAAGCAGACAGAGTAATTTAGTAAGTATTAAGAGATTACTTCAATCTGTTTTATCAGAAATCACGACCTGACGAAGGTCTGATAATTCAATAACAACATAGAGAAATGAGTCTGGGTTAATTATCAAGTTCCAACGAAGATAATTAACCTTTACCGCACCTTGCTGCCTTTAGCAGACAGGTGCGGTATAAAAGTAAAGAGAACTGAATCAAGCGTAAACATAGGTGAAGATCGTTACCATTACGAATATAACTCAAATAGAAAAGTGCAGTAAGCACTTGCTTGAAATCTCGAATTATTTCGAGATGCAAAGCAAGTAATAGCTGTCACTCATTTGGCAACAGATGAAGCTATTTAGGGTTGTATAGT
>NZ_AXZE01000001
tctacggagtacaaaaagaagttatccatacttctatgactaaagttaatggatttaatattcgtgtccagttttgagagaattatttctctcttttgttctttgaaaactgaattagacattgaaaaattatcaaatcaatataatatttcaaagtttagatcaacctatagaatattctaatagacaaacaataggtcatacattatatttatactattaaataagcaagagttttt
>CP007726
TCCTTTCTAGAGAAAAGGGGTCTAGGTACTCACACTTATCGGTAATCGAAGATGCAGCACAAAGGGTTTGTAGCTCAGGTGGTTAGAGCACACGCTTGATAAGCGTGGGGTCGTAGGTTCAAGTCCTACCAGACCCACCATGCAGACCGCAAGGCAAAGAAGGCTGATTAGGCCGGAGGCCAAAATACTGGGGGCATAGCTCAGTTGGTAGAGCACCTGCTTTGCAAGCAGGGGGTCATCGGTTCGATCCCGTTTGCCTCCACCAAATAATTTACAAATTAAAACAGGTTGTATTAGAGTACAGCTTCTTTTAATTTGCAAAGTAAATAGCAATATTGAACGCATCGATCTTTAACAAATTGGAAAGCCGAAATCAACAAACAAAGACAATGTGTCTGTTTTTGATAATTGACCGATTACAAACGGTCAGTTGTCTCCTAAATGGGAAAAGAAAAACAGGTGCAGTATTTGGGTGATGATTGTATCGACTTAATCCCGAAAGACAAAAGGCGGGATTAAGACACAACAAGCAGTAAGCTTTATCAGAGTAGGAAATTCAAGTCTGATATTCTAGTCAACGGAATACCAGGCAAAGTCAGAGAAGTTCTTGAAATGATAGAGT
>CP012392
TCCTTTCTAGAGAAAGAAGAGGCTTTAGGCATTCACACTTATCGGTAAACTGAAAAAGATGCGGAAGAAGCTTGAGTGAAGGCAAGATTCGCTTAAGAAGAGAATCCGGGTTTGTAGCTCAGCTGGTTAGAGCACACGCTTGATAAGCGTGGGGTCGGAGGTTCAAGTCCTCCCAGACCCACCAAGAACGGGGGCATAGCTCAGTTGGTAGAGCACCTGCTTTGCAAGCAGGGGGTCATCGGTTCGATCCCGTTTGCCTCCACCAATACTGTACAAATCAAAACGGAAGAATGGAACAGAATCCATTCAGGGCGACGTCACACTTGACCAAGAACAAAATGCTGATATAATAATCAGCTCGTTTTGATTTGCACAGTAGATAGCAATATCGAACGCATCGATCTTTAACAAATTGGAAAGCCGAAATCAACAAACAAAGACAAAGCGTTTGTTTTGATTTTTTATTCTTTGCAAAGGATAAAAATCTCTCGCGAGAGAAAAGAAAACAAACACAGTATTTGGGTGATGATTGTATCGACTTAATCCTGAAACACAAAAGGCAGGATTAAGACACAACAAAGCAGTAAGCTTTATCAAAGTAGGAAATTCAAGTCTGATGTTCTAGTCAACGGAATGTTAGGCAAAGTCAAAGAAGTTCTTGAAATGATAGAGT
>GL635793
TCCTTTCTAGAGAAAGAAGAGGTCTGATGCATTCACACTTATCGGTAAACTGTAAAGATGCGGAAGAGGAAAGCTTGAGTGAAGACAAGATTCGCTTAAGAAGAGAATCCGGGTTTGTAGCTCAGCTGGTTAGAGCACACGCTTGATAAGCGTGGGGTCGGAGGTTCAAGTCCTCCCAGACCCACCAAGAACGGGGGCATAGCTCAGTTGGTAGAGCACCTGCTTTGCAAGCAGGGGGTCATCGGTTCGATCCCGTTTGCCTCCACCAAGCACTTTACAAATTAAAGGAAGCCTGCTATACTTAGCAGCTTATTTTGATTTGCGAAGTGAAATATCGACGCATCGATCTTTAACAAATTGGAAAGCCGAAATCAACAAACAAAGACAATGCGTTTGTTTTGATTTTTTATTCTTTGCAAAGGATAAAGAATCTCTCGCAAGAGAAAAGAAAACAAACACAGTATTTGGGTGATGATTGTATCGACTTAATCCTGAAACACAAAAGGCAGGATTAAGACACAACAAGCAGTAAGCTTTATCAAAGTAGGAATTTCAAGTTTGCTTCCCTAGTCAACGGGTAGGCAAACGAAGTCAGAGAGGTTCTTGAAATGATAGAG
>AP012333
TCCTTTCTACGGAGAATTTTCAGGGCGCCTGGTTGGGCGCCTGTCGTGTGGGCCGGCGTTCCGCCGGTCGTGGTGTGGAGAATGTCAAGAGACATGAAGTGGTATGGGGCGCGCTGTTGGGTTCCCGGATCGCGACTGCGAGACGGGTAGGGCCCTCCGGTTCGGGGGCGTGGGGCGTGGTTCCTCGTCGTCGGCTGGTGTGGCGTGGTTGTTTGAGAACTGGATAGTGGACGCGAGCAGACACCGGCCTTTTTCGCGGCTGGTGTTTGTGTTGCATTTCATCAGGTTCCACGGTGTGTTTCACCGTGGTTCTTGTTTGGATGCTTTAGTTTAGTGTGATCATTTGATTTGTTGTGATGATTTGTGTTGTCTGGATTGATAGGCTGTGAGTGTTTTGGCGTTGCGTTGAT
>CP009761.B
TCCTTTCTAAGGAGTACAAAGAACGACAGTTCAATTAAAATTCTTAGTTTTATCACTATATGGGCCTGTAGCTCAGCTGGTTAGAGCGCACGCCTGATAAGCGTGAGGTCGGAGGTTCGAGTCCCCCCAGGCCCACCACTACAACATTAGTAACCTGACAATTAAAGAGAAATATATTTCTGGT
>CP009761.A
TCCTTTCTAAGGAGTACAAAGAACGACAGTTCAATTAAAATTCTTAGTTTTATCACTGTTTTTTTGGTTCATATTTTTTTTAAGATTTTTAAAGTTTAAACCAAAAGCTGTAAGGCTAACTAAAAGAAGTAAATAGCTAGGATAGTATAAAACATTTGATAATTAGTAGTAAATACTTAATAATTATTGAGTGGGGGTGCACCCAATTCTTAGAAATTTAAACAAAAATAAATTTTTGTAAATTTCAAAGCCGGGTACGCAAAACCCCCAAAACATTTTTTTACTATCGCAAAAAAACATTTTGGGGGTGTAGCTCAGTTGGGAGAGCACCTGCCTTGCAAGCAGGGGGTCAGGAGTTCGAATCTCCTCATCTCCACCAAGAAACCTGACAATTAAAGAGAAATATATTTCTGGT
>AE015924
TCCTTTCTGGAGTTCGGACCGATTGACATAAACGGTTGCCCGAAAAATTAAGGAGAATTGGTTGAAGGTAGGGTTTTTTGCAACGGAACCGGTGTCGGAGATTTATCCGATCGGGGGAAGAAGAAAAGACCATATATCGCCTTCGGTTTCGGCTCTCGGCTTTTTTTTTATCCGAAAAACTTTACTGCACGGCGAAAAGCCATATTTGTTCGACGTATGAATAAAACGAATATAACCTGCGGATATTCCGATGCAATCAAGCGGGATGTCCGGGAGGGTGTTCTCTCTCTCTTGAATCGAAGATGGAGAGATACAGGAAGATAAGGAGTCTTTCCCTCCCCCGAGGCCTTGGTTCGTTTATCTTTCGAGCTTTCCCTGCTTCGAACTTTGCTTCTTTTTTTGAAGCGAGGCAAAAAGGGCAAAAAGAAAAAAATAAAGAGAGATAAGGGGCAACGGTCATGCAGCCCAAGGAGCTGCCACAGGCAGACGGAAGAGTTCGAATAAGAGAGAAGCAGTCCTATAGCTCAGTTGGTTAGAGCGCTACACTGATAATGTAGAGGTCGGCAGTTCAACTCTGCCTGGGACTACGGGGGATTAGCTCAGCTGGCTAGAGCACCTGCTTTGCAAGCAGGGGGTCATCGGTTCGAATCCGATATTCTCCACGAAAGAAAACAGGCGATCATTGACATATTGGAAGAAAATCAAATAAAGAATTTAAGTAGAGCACAACAAGCTTAAGTATACCGCCGGCGGCAATTGATTGCCGGGCGAACA
>NC_015311.A
TCCTTTCTGGAGAGGACGCTTGTCTGTCTCGTTTTATTACGAGACGCTATGGCATCAATGACGTAAGAAGGACCTCTGGTTCGTTTTTCTTCTTGTACTCACTGCACTCTGTATTATATAAATGTAGGAGTCCAGAGTTTAAGGCTCACATAAAGGTTCAAGTCCTTATTCTCCACTTTGCTGTTTTTACAGCAAAAGATCTTTGACATATTGACACAAGCAAGACTGTAATGTAGAACTATTCTTTCTGTAATATGGAAGAATTAGTATTCTAATTATTGAATTTAAACTTCAATTTTTTTAGAATCACACAACAGCTGAAAGTATGAGCTACATTCTCTGTAATTAATTACGGAGAAGGCGAAG
>NC_015311.B
TCCTTTCTGGAGAGGACGCTTGTCTGTCTCGTTTTATTACGAGACGCTATGGCATCAATGACGTAAGAAGGACCTCTGGTTCGTTTTTCTTCTTGTACTCACTGCACTCTGTATTATATAATGTAGGAGTCCAGAGTTTAAGGCTCACATAAAGGTTCAAGTCCTTATCCTCCGCTTCGCTGTCATCTGCTTCTGCGGCACTGCCTCAGAACAAACAGATTGCACGGCATAAGATCTTTGACATATTGACACAAGCAAGACTGTAAAGTAGAACGGTTCTTTCCGTCAGGGAAGGATCAGGATTCTGATTATTGAAGAAAAAACTTCAAGATCTTCAGAATCACACAACAGCTGAAAGTATGAGCTACATTCTCCGCAAGCGATTGCGGAGAAGGCGAAG
>NC_015311.C
TCCTTTCTGGAGAGGACGCTCCCGTTCCCGCCTTCGTGCGGGACGTCTCGGGGCATCATGACGGTCCTGGGGACGGCCCGGTCCGTTTCTTCTTCCCGTACTCACTGTGCTCTGTTTCATGAAACAAGAGAAGAGGAAGTCCGGCAGGAAAGCCCGCATCGCTTTCTTCCGACCCAGTCCTATAGCTCAGTTGGTCAGAGCGCCACACTGATAATGTGGAGGTCGGCAGTTCAAGTCTGCCTGGGACTACTTCTTTCTTTTTCCGGGGGATTAGCTCAGCTGGCTAGAGCACCTGCTTTGCAAGCAGGGGGTCAACGGTTCGAATCCGTTATTCTCCACTCCAAAGGGAACCGGTATGGGCTGGAGGTCTTTCCTTTTCGCTTTTTACCCTTTGCCTTTGCAGGATCTTTGACATATTGACACAAGCAAGACTGTAAAGTAGAACAATTCTTTCTTTAAATGGAAGAATCAGTATTCTGATTATTGAAGCAAGAACTTCAAATTCTTCAGAATCACACAACAGCTGAAAGTATGAGCTACATTCCCTGTAAGGAATTACAGGGAAGGCGAAG
>CP003502
TCCTTTCTGGATTGGGCTTTTGTTTGTTAGTATCTGAATTGTTCGATACACTTTTTTGAGAGAGGGATATGGAGTTTCCCTTCTTGTACCTGCGTCTTTGTTTATATATATGGAAATGAAGGAAGCCGTGGTAGTAGCCTGGAGGCTCTTACCCAACTCAGTCCTATAGCTCAGTTGGTTAGAGCGCCACACTGATAATGTGGAGGTCGGCAGTTCAAGTCTGCCTGGGACTACACTTCTTTTATGTTCTTTTCGGGGGATTAGCTCAGCTGGCTAGAGCACCTGCTTTGCAAGCAGGGGGTCAACGGTTCGAATCCGTTATTCTCCACTTTTCGATGCACCTCATGCTTCATGCGTTTTGCTGCATTGATACCGTTCTTTGACTTATTGACACAAGCAAGACTGTAAAGTAAGACATTCCATTCCGCTTTTTTGTGGAGTGGTTATAGATTTCAAGATACAGCTGAAAGTATGAGCAACCCTGTGGCGCGTATTTTATGTATGTGCCACTTGGCGAATAG
>NZ_NHRV01000001.B
tctggattgggcttttgtttgttagtatcttatattgttcgatacactttttgagagagggatatggagtttcccttcttggctacacactctgatatgtttcatatattgaatggaagacaaggttcaaggcctgcacggtaacggttcaagtccgccatcttcactttttcgatgcatcatttgctttcatgcgttttgctgcattgatatcgttctttgacttattgacacaagcaagactgtaaagtaagacatttcattccgctttttttgtggagtgattatagatttcaagatacagctgaaagtatgagcaaccctgtggtgcgtattttatgtatgtgccacttggcgaatagaaagtaactaagggcgtat
>NZ_NHRV01000001.A
tctggattgggcttttgtttgttagtatcttatattgttcgatacacttttttgagagagggatatggagtttcccttcttgtacttgcgtctttgtttacatatatggaaatgaaggaagccgtggtagtagcctggaggctcttacccaactcagtcctatagctcagttggttagagcgccacactgataatgtggaggtcggcagttcaagtctgcctgggactacacttcttttatgttcttttcgggggattagctcagctggctagagcacctgctttgcaagcagggggtcaacggttcgaatccgttattctccactttttcgatgcatcatttgctttcatgcgttttgctgcattgatatcgttctttgacttattgacacaagcaagactgtaaagtaagacatttcattccgctttttttgtggagtgattatagatttcaagatacagctgaaagtatgagcaaccctgtggtgcgtattttatgtatgtgccacttggcgaatagaaagtaactaagggcgtat
>CP002122.A
TCCTTTCTGGAGAGGATGCTTATTAGTTGATTTATTTGATAAGTATTTAAGTATACATGTCAAGAAGTTAACGGTAATCAAGGAAATAAAAGAACCTTTGGTTCGTTTTTCTTCTTGTACTCACTGCACTCTGTATTATATAAATGTAGGAGTTTAGAGTTTAAGGCTCACATAAAGGTTCAAGTCCTTATCCTCCACCACGCTGTTCTATGCTTCTGAGGCACAGCCTCAGAACACAGAGGGTAACAGCACAAGATCTTTGACATATTGACACAAGCAAGACTGTAATGTAGAACTATTCTTTCTATAATGGGAAGAATTAGAATTCTAATTATTGAAGAAAAAACTTCAAATTCTTTAGAATCACACAACAGCTGAAAGTATGAGCTACATTCTTTGTAAGCAATTACAAAGAAGGCGAAG
>CP002122.B
TCCTTTCTGGAGAGGATGCTTATTAGTTGATTTAGTTGATAAGTATTTAAGTATACATGTCAAGAAGTTAACGGTAATCAAGGAAATAAAAGAACCTTTGGTTCGTTTTTCTTCTTGTACTCACTGCACTCTGTTTTAAGAATAAGAGAAAGGAAGTCTGGCATGAGAAGCCGCAGTGCTTTCTTCCAACTCAGTCCTATAGCTCAGTTGGTTAGAGCGCCACACTGATAATGTGGAGGTCGGCAGTTCAAGTCTGCCTGGGACTACACATCGGCGTTAAGCCAATGTGTATCAGGCACAAGTCTTTTGGGACTACACATTGGCGCTAAGCCATGTGTGACAGACTTAAAGTCCTTTGATACTTTCTCTATCCCTTGGGGGATTAGCTCAGTTGGCTAGAGCACCTGCTTTGCACGCAGGGGGTCAACGGTTCGAATCCGTTATTCTCCACTTTGCTGTTCTATGTTTCTGAGGCACTGCCTCAGAACACAGAGAGTAACAGCACAAGATCTTTGACATATTGACACAAGCAAGACTGTAATGTAGAACTATTCTTTCTATAATGGGAAGAATTAGAATTCTAATTATTGAAGAAAAAACTTCAAATTCTTTAGAATCACACAACAGCTGAAAGTATGAGCTACATTCTTTGTAAGCAATTACAAAGAAGGCGAAG
>NZ_ADGJ01000001
tctggatgggacctttacaggccggcatcttgtgcatggcgcgttgcgcctgcagcatggaccgtcgggaagtttctcttcttgtgctatcgtctttgttctgcaatatggaaatgaaggaagccaggtggaagccgccccggctcttgctcgactcagtcctatagctcagctggttagagcgccacactgataatgtggaggtcggcagttcaagtctgcctgggactacgcttctcttagtttcttttcgggggattagctcagttggctagagcacctgctttgcaagcagggggtcaacggttcgaatccgttattctccacccgtcatgttgcaccgttcacaacgttgcatctatggcatcgttctttgacatgttgacacaggcaagactgtagataaattagcttcttccctcttttctgggaagcaagcgcatagatttcaagatacagctgaaagtatgagcatgggcatgccgcatggccgtatggccatgtgttcttttgcatgccgcatgaatggaaagtaatgaagggcgcat
>14495.M
ATGCGCCCTTCATTACTTTCCATTCATGCGGCATGCAAAAGAACACATGGCCATACGGCCATGCGGCATGCCCATGCTCATACTTTCAGCTGTATCTTGAAATCTATGCGCTTGCTTCCCAGAAAAGAGGGAAGAAGCTAATTTATCTACAGTCTTGCCTGTGTCAACATGTCAAAGAACGATGCCATAGATGCAACGTTGTGAACGGTGCAACATGACGGGTGGAGAATAACGGATTCGAACCGTTGACCCCCTGCTTGCAAAGCAGGTGCTCTAGCCAACTGAGC
>13249.M
ATGCGCCCTTCATTACTTTCCATTCATGAGGCATGCAAAAGAACACATGGCCATACGGCCATGCGGCATGCCCATGCTCATACTTTCAGCTGTATCTTGAAATCTATGCGCTTGCTTCCCAGAAAAGAGGGAAGAAGCTAATTTATCTACAGTCTTGCCTGTGTCAACATGTCAAAGAACGATACCATAGATGCAACGTCGTGGACGGTGCAACATGATGAGTGAAGACAATGGACTTGAACCATAGCCGCAGGCCTCCAACCTTGTCTTCCTTGTTTATCTTTATT
>NC_018142
TCCTTTCTAAGGAGCCGAATGGTTTTTGTGGCTGGTTTGTTCCTGGATGTTGTTTCTGGGGGCTGGTCATGGTTTTTGGTTTCTGGGTGGAACATTGGCTTTTACCATGTTTTGTGGTGGCGCGTTGTTGGGTTTTGAGGGGTCGGTGGCCGTTTGGTGGCTTCGGTTTCTCTGTGGAGCCCCGGGCTCTTCCGGTTTTTGCCGGGGGGTTTTGGGGTGTGTGTTTTGAGAACTTTATAGTGGACGCGAGCATCTTTGTAGTTTTTGTTGTTGGTTTTTTGG
>NZ_LSTU01000001.A
aatcgacgacatcagcctgctgatgagctcccacacgaattgcttgattcattnncgttctttaaaaattcggatatgtgatagatatagactgatgaccagtttcactgctggaaatcaggctaaggtaaaatttgtgagttctgctcagcaatgagcgaaatgcgaattttcggcgaatgtcgtcttcacagtataaccagattgcttggggttatatggtcaagtgaagaagcgcatac
>NC_023075
TCCTTAATCGACGACATCAGCCTGCTGATGAGCTCCCACACGAATTGCTTGATTCATGGTTGAAGACGATCAAGATCCTGTATGGATCTTGTGTTGTTCCTGGTCAGAACTTGGAAATGAGCATTCGTTTCGAATGTTGATTTCTGGCTTTTGTCAGATCGTTCTTTAAAAATTCGGATATGTGATAGATATAGACTGATGGCCAGTTTCACTGCTGGTTAATCAGGCTAAGGTAAAATTTGTGAGTTCTGCTCGAAAGAGCAACATGCGAATTTTCGGCGAATGTCGTCTTCACAGTATAACCAGATTGCTTGGGGTTATATGGT
>NZ_CP013997
TCCTTAATCGACGACATCAGCCAGCTGATGAGCCCCCACACGAATTGCTTGATTCTTTGTACGAAGACGATGCTGTAACGCGACCCTGTTATAGGTCTGTAGCTCAGTTGGTTAGAGCGCACCCCTGATAAGGGTGAGGTCGGCAGTTCAAATCTGCCCAGACCTACCATTTCATGGTGCGGCTTGATGCTACGACACACGGGGCCATAGCTCAGCTGGGAGAGCGCCTGCCTTGCACGCAGGAGGTCAGCGGTTCGATCCCGCTTGGCTCCACCACTTCCATCGTCGCCGCTGTTCAGAACTTAGAAATGAACATTTGCAGCTTGAGGCTGTGAAATGTTGATTTCTGACTTTTGTCAGATCGTTCTTTAAAAATTCGGATATGTGATAGAAATAGACTGATGGCCACTTTCACTGGTGGTGATCAGGCTAAGGTAAAATTTGTGAGTTCTGCGCGAGAGCGCAACATGCGAATTTTCGGCGAATGTCGTCTTCACAGTATAACCAGATTGCTTGGGGTTATATGGT
>AJJQ01000002
TCCTTTCTAAGGAGCTCAACTGTATTGGTTGGCCATGCTATCTGCGAGTGTCGGATGGGTGGTTTGCTCATGGGTGGAATGTCATGTTTCCTGGTTTGTGGTGGGGCCATTGAGGTGCGCTGTTGGGTTTTCGGGCTGCACGCTGTGTGGTCTGTGTGACTGGCTGGTGCTGGTGCTGGGGGTTTTCTCTGGTGCTGGTGGTGGTGTGGTTTGTTGTTTGAGAACTGTATAGTGGACGCGAGCATCTTCTGGAAGCTGTGCTGTGCACCTGCGTGTTTTGTGTGTGGGTGTGTGGTGAGTTTTCTGTGATTTTTTCTTTGATTGTTTG
>CP002280
TCCTTTCTAAGGAGCTCAACTATTGTTTGGTTGGCCATGCTGCTCGCGAGTGTCGGGTGGGTGGTTTGCTCATGGGTGGAATGTCAGCCCCTTTTTTTTGTTGTTTGTTTTGTTTCACGGTGTTGTGTATACGTCATCATCTTTTCGTGTTGTTCGGGTGCGTTCTTGGGTTTTCGGGTTGCACGCTAGGTGTGGTCTGAGTTGGTGACTGGCTGGTGCTGGTGCTGGGTTTGTTCTCGGTGTTGGTGTTGGTGTGGTTTGTTGTTTGAGAACTATATAGTGGACGCGAGCATCTTCTGGGAACTGCACGGTTGTGTGGTTTCTTGATTCTTCTTTTTCTTGATTGTGTG
>AP014938
TCCTTTCTAAGGAGCACATTTAGTTGGCCATGCTGTCCGCGAGTGTCGGGTGGGTGGTTTTGCTCATGGGTGGAATGTTGGTTTTGGGTTGGATGAGGCGCATTGTTGGGTTTTGGGGTAACACATTGTGTTGTTCCTTTGTTTGCCTGGCATGGTGATGATGCAAATGTTTTTGTTTGTGTTGTTGTTGTGTTGTGGGTTGTTGTTTGAGAACTATATAGTGGACGCGAGCATCTTCTGGAATTTGCGTTGAATCAATGCTTTGGTGTTGGTTTGATTGTTGATTTTAGATTCTTATTTTTCTTGATTGTGTG
>AP012334
TCCTTTCTACGGAGATGTGTGCCCCCTGTGTGGGGGTGTTTTTTCTGCCAGTCGTGTGGCTGGTGTGGTGTGGATGAGTCGGAAAACAAGAGGGTAGTGTGGGGCATGCTGTTGGGTTTCCAAACCGCGACTGTGCGGTGTGGGGGCTTCCTGGTGTGTGGTGATTGCTGGTGGGTGGTTGCTGCGTGTCTGGGGTGGTGGTTTGAGAACTGGATAGTGGACGCGAGCGAATGCCTTGCCTGTTGGGGTGGGGTGTTTGTGGTGCATTTTCTTCCCGTGCTTCTCTCTTGTGGGAGGGGGGTGTGGGGTGAATGTTTTAGTTTAGTGTGATCATTATTGTGTGATGACAGTTGTTGTCTGGGGTCGTTAGGCTGGTGAGTGATGTGAGT
>NC_015437.A
TCCTTTCTAAGGTGCTGAGCTGTTCGTGAAGCAAGCCGCAAGGCAAAGCTGAACAGAAAAAGCTTAAACTTTAAGTCGAGGCATCAGGTTTTCTGCATTGTCTAGTTTTGAGGGAACACAAATCTCTCAAACTTGACCTTCTCGTTGGATTATACCAGCGGTAAGGTCAGGCGTACCTTGAAAACTACACAGAAGACAAAATGAAAGAAAATCATCGAACGCTGTAGAAATACAGCAAAGATTTTCCGAACATTTTAGGATCACAAACCAAACCAAGAACATCAGAAATGATGCCTTGAGGCGAAACACACGGCGAAAGCCGTGGAAAAGT
>NC_015437.B
TCCTTTCTAAGGTGCTGAGCTGTTCGTGAAGCAAGCCGCAAGGCAAAGCTGAACAGAAAAAGCTTAAACTTTAAGTCGAGGCATCAGGTTTTCTGCATTGTCTAGTTTTGAGGGAACACAAATCTCTCAAACTTGACCTTCTCGTTGGATTATACCAGCGGTAAGGTCAGGCGTACCTTGAAAACTACACAGAAGACAAAATGAAAGAAAATCATCGAAGGCTGTGAGAAATCACGGCAAAGATTTTCCGAACATTTTAGGATCACAAACCAAACCAAGAACATCAGAAATGATGCCTTGAGGCGAAACGCACGGCGAAAGCCGTGGAAAAGT
>NC_015437.D
TCCTTTCTAAGGTTACTGAGCTGTCGAAGAAGCAAGCCCGTAAGGGTGCAGCTGATTCGGAAACAGCTCGTACGCGAAAACGTCCCAAGAACGCGAGCCGAAAGGCGAAGCGTGATTGGCAGACGTTGACCGCGCGAGTCGTTGAAAGATAGCTTGATCTTAAGTCGAGGCATCAGGTTTTCTGCATTGTCTAGTTTTGAGGGAACACAAATCTCTCAAACTTGACCTTCTCGCTGGATTATAACAGCGGCAAGGTCAGGCGTACCTTGAAAACTACACAGAAGACAAAATGAAAGAAAATCATCGAACGCTGTGAGAAATCACGGCAAAGATTTTCCGAACATTTTAGGATCACAAACCAAACCAAGAACATCAGAAATGATGCCTTGAGGCGAAACACACGATGAACATCGTGGAAAAGT
>NC_015437.C
TCCTTTCTAAGGTGCTGAGCTGTTCGTGAAGCAAGCCGCAAGGCGAAGCTGAACAGAAACAGCTTGAACTTTAAGTCGAGGCATCGGGTTTTCTGCATTGTCTAGTTTTGAGGGAATACCCTCATGGGGGCGTAGCTCAGCTGGGAGAGCACCTGCCTTGCAAGCAGGGGGTCAGGAGTTCGATTCTCCTCGTCTCCACCATATATGATATGGGCCTATAGCTCAGCTGGTTAGAGCGCACGCCTGATAAGCGTGAGGTCAGTAGTTCAAGTCTACTTAGGCCCACCATTTATACGGTCAATGACCGTTGTCGTACCTTGAAAACTACACAGAAGACAAAATGAAAGAAAATCATCGAACGCTGTAGAAATACAGCAAAGATTTTCCGAACATTTTAGGATCACAAACCAAACCAAGAACATCAGAAATGATGCCTTGAGGCGAAACACACGGCGAAAGCCGTGGAAAAGT
>CP013908
TCCTTTCTAAGGATAAGGAAACCTGCCATTTGCGTCTTGTTTAGTTTTGAGAGGTCTTGTGGGGCCTTAGCTCAGCTGGGAGAGCGCCTGCTTTGCACGCAGGAGGTCAGCGGTTCGATCCCGCTAGGCTCCATTGAATCGAAAGGTTCAAATTGTTCATTGAAAATTGAATATCTATATCAAATTCCACGATCTAGAAATAGATTGTAGAAAGTAACAAGAAAATAAACCGAAAACGCTGTGAATATTTAATGAGTTTTCTAGTTTTAAAGAAACTAGGTTAATAAGGT
>CAUB01000070
tctaaggataaggaaacctgccatttgcgtcttgtttagttttgagaggtcttgtggggccttagctcagctgggagagcgcctgctttgcacgcaggaggtcagcggttcgatcccgctaggctccattgaatcgaaagattcaaattgttcattgaaaattgaatatctatatcaaattccacgatctagaaatagattgtagaaagtaacaagaaaataaaccgaaaacgctgtgaatatttaatgagttttctagttttaaagaaactaggttaataaggttaagttaataagggcgcac
>NDGF01000018
tctaaggataaggaaacctgccatttgtgtcttgtttagttttgagaggtcttgtggggccttagctcagctgggagagcgcctgctttgcacgcaggaggtcagcggttcgatcccgctaggctccattgaatcgaaagattcaaattgttcattgaaaattgaatatctatatcaaattccacgatctagaaatagattgtagaaagtaacaagaaaataaaccgaaaacgctgtgaatatttaatgagttttctagttttaaagaaactaggttaataaggttaagttaataagggcgcac
>NZ_GL636091
tctaaggataaggaaacctgcacgttcgtcttgtttagttttgagaggtcttgtggggccttagctcagctgggagagcgcctgctttgcacgcaggaggtcagcggttcgatcccgctaggctccattggtgagagatcaccaaggatgaacattgaaaattgaatatctatatcaaatagtaacaagaaaataaaccgaaaacgctgtgaatatttaatgagttttctaattttgaaaaaattaggttaataaggttaagttaataagggcgcac
>JN181337
TCTAAGGATAAGGAAACCTGCACGTTCGTCTTGTTTAGTTTTGAGAGGTCTTGTGGGGCCTTAGCTCAGCTGGGAGAGCGCCTGCTTTGCACGCAGGAGGTCAGCGGTTCGATCCCGCTAGGCTCCATTGGTGAGAGATCACCAAGGATGAACATTGAAAATTGAATATCTATATCAAATAGTAACAAGAAAATAAACCGAAAACGCTGTGAATATTTAATGAGTTTTCTAATTTTTTAAGAAATTAGGTTAATAAGGTTAAGTTAATAAGGGCGCACGGTGG
>NC_022236
TCCTTTCTAAGGAAAAATCGGAAGCCATTGAGTTCGTTTTGTTTAGTTTTGAGAGGTCTTGTGGGGCCTTAGCTCAGCTGGGAGAGCGCCTGCTTTGCACGCAGGAGGTCAGCGGTTCGATCCCGCTAGGCTCCATTATCTAGGATGCAAAGAAATGAGATTCTTGTTCAACTAGATAAGATAGGATAGGTGTTCAACGGGTAAAGAAGTTGAACACGAACCTAATTAGCCCATTGAAAATTGAATAACGATATCAAATAGTAACAAGAAAATAAACCGAAACGCTGTGAATATTAATGAGTTTATGACTGAAAGGTCAAAATAAGGT
>NC_022245
TCCTTTCTAAGGAAAAATCGGAAGCCATTGAGTTCGTTTTGTTTAGTTTTGAGAGGTCTTGTGGGGCCTTAGCTCAGCTGGGAGAGCGCCTGCTTTGCACGCAGGAGGTCAGCGGTTCGATCCCGCTAGGCTCCATTATCTAGGATGCAAAGAAATGAGATTCTTGTTCAACTAGATAAGATAGGATAGGTGTTCAACGGGTAAAGAAGTTGAACACGAACCTAATTAGCCCATTGAAAATTGAATAACGATATCAAATAGTAACAAGAAAATAAACCGAAACGCTGTGAATATTAATGAGTTTATGACTGAAAGGTCAAAATAAGGT
>NZ_JWGF01000004
tctaaggaaagacggaagccattggtcgtcatgtttagttttgagaggtcttgtggggccttagctcagctgggagagcgcctgctttgcacgcaggaggtcagcggttcgatcccgctaggctccattaggatagtgataactattctaaacttgtccattgaaaattgaataactatatcaaatagtaacaagaaaataaaccgaaacgctgtgaatattaatgagtttaagactgaaaggtcaaaaataaggttaagttagtaagggcgcac
>NZ_JVSO01000004
tctaaggaaaaacggaagccattggtcgtcatgtttagttttgagaggtcttgtggggccttagctcagctgggagagcgcctgctttgcacgcaggaggtcagcggttcgatcccgctaggctccattaggatagtgataactattctaaacttgtccattgaaaattgaataactatatcaaatagtaacaagaaaataaaccgaaacgctgtgaatattaatgagtttaagactgaaaggtcaaaaataaggttaagttagtaagggcgcac
>NC_021175
TCCTTTCTAAGGAAAATGGAAGCCATTGGTCGTCATGTTTAGTTTTGAGAGGTCTTGTGGGGCCTTAGCTCAGCTGGGAGAGCGCCTGCTTTGCACGCAGGAGGTCAGCGGTTCGATCCCGCTAGGCTCCATTAGGATAGTGATGACTATTCTAAACTTGTCCATTGAAAATTGAATAACTATATCAAATAGTAACAAGAAAATAAACCGAAAACGCTGTGAATATTAATGAGTTTAAGACTGAAAGGTCTAAAAATAAGGT
>NZ_JYGJ01000001
tctaaggaaaaacggaagccattggtcgtcatgtttagttttgagaggtcttgtggggccttagctcagctgggagagcgcctgctttgcacgcaggaggtcagcggttcgatcccgctaggctccattaggatagtgatgactattctaaacttgtccattgaaaattgaataactatatcaaatagtaacaagaaaataaaccgaaacgctgtgaatattaatgagtttaagactgaaaggtcaaaaataaggttaagttagtaagggcgcac
>NZ_JYGK01000001
tctaaggaaaaacggaagccattggtcgtcatgtttagttttgagaggtcttgtggggccttagctcagctgggagagcgcctgctttgcacgcaggaggtcagcggttcgatcccgctaggctccattaggatagtggaaactattctaaacttgtccattgaaaattgaataactatatcaaatagtaacaagaaaataaaccgaaacgctgtgaatattaatgagtttaagactgaaaggtcaaaaataaggttaagttagtaagggcgcac
>NZ_KQ759746
tctaaggaaaaacggaatgcacgatggagtcttgtttagttttgagaggtcttgtggggccttagctcagctgggagagcgcctgctttgcacgcaggaggtcagcggttcgatcccgctaggctccattggaacggaagttccaaactagtccattgaaaattgaataactatatcaaatagtaacaagaaataaaccgaaacgctgtgaatattaatgagtttaagactgaaaggtcaaaaataaggttaagttagtaagggcgcac
>NZ_CP020450
TCCTTTCTAAGGAAAAACGGAATGCACGATGGAGTCTTGTTTAGTTTTGAGAGGTCTTGTGGGGCCTTAGCTCAGCTGGGAGAGCGCCTGCTTTGCACGCAGGAGGTCAGCGGTTCGATCCCGCTAGGCTCCATTGGAACGTTCAGTTCCAAACTAGTCCATTGAAAATTGAATAACTATATCAAATAGTAACAAGAAATAAACCGAAACGCTGTGAATATTAATGAGTTTAAGACTGAAAGGTCAAAAATAAGGT
>NC_009785
TCCTTTCTAAGGAAAATACGGAATGCACGATGGAGTCTTGTTTAGTTTTGAGAGGTCTTGTGGGGCCTTAGCTCAGCTGGGAGAGCGCCTGCTTTGCACGCAGGAGGTCAGCGGTTCGATCCCGCTAGGCTCCATTGGAACGATTAGTTCCAAGCTAGTCCATTGAAAATTGAATAACTATATCAAATAGTAACAAGAAATAAACCGAAACGCTGTGAATATTAATGAGTTTAAGACTGAAAGGTCAAAAATAAGGT
>JN181385
TCTAAGGATAAGGAATGCACATTGGTCTTGTTTAGTCTTGAGAGGTCTTGTGGGGCCTTAGCTCAGCTGGGAGAGCGCCTGCTTTGCACGCAGGAGGTCAGCGGTTCGATCCCGCTAGGCTCCATTGGTGAGAGATCACCAAGTAATGCACATTGAAAATTGAATATCTATATCAAATAGTAACAAGAAAATAAACCGAAAACGCTGTAGTATTAATAAGAGTTTATGACTGAAAGGTCAAAAAAGTAAGGTTAAGTTAATAAGGGCGCACGGTGG
>NZ_JVBU01000001
tctaaggaaaaatcggaagccattgagttcgttttgtttagttttgagaggtcttgtggggccttagctcagctgggagagcgcctgctttgcacgcaggaggtcagcggttcgatcccgctaggctccattatctaggatgcaaagaaatgagattcttgttcaactagataagataggataggtgttcagcgggtaaagaagttgaacacgaacctaattagcccattgaaaattgaataacgatatcaaatagtaacaagaaaataaaccgaaacgctgtgaatattaatgagtttatgactgaaaggtcaaaataaggttaagttagtaagggcgcac
>NC_022246
TCCTTTCTAAGGAAAATACGGAAGACATTGAGTTCGTTTTGTTTAGTTTTGAGAGGTCTTGTGGGGCCTTAGCTCAGCTGGGAGAGCGCCTGCTTTGCACGCAGGAGGTCAGCGGTTCGATCCCGCTAGGCTCCATTAGGATATGGAATTCACCTTTAGTTGATAGATATCCTAAAGTAGCACATTGAAAATTGAATAACGATATCAAATAGTAACAAGAAAATAAACCGAAAACGCTGTGAATATTAATGAGTTTATGACTGAAAGGTCAAAATAAGGT
>NZ_JH376754
tctaaggaaaatacggaagacattgagttcgttttgtttagttttgagaggtcttgtggggccttagctcagctgggagagcgcctgctttgcacgcaggaggtcagcggttcgatcccgctaggctccattaggatagaatcctactgaacttaataaagaagtgaagttgaatacgagactaacttcttaggaaaaaagataaacttccttgtgttcatggaatacagcgtcagtttcctatttttctacagaagttttcgcaagcgaaccgtctctttatatcctaaagtagcacattgaaaattgaataacgatatcaaatagtaacaagaaaataaaccgaaaacgctgtgaatattaatgagtttatgactgaaaggtcaaaataaggttaagttagtaagggcgcac
>CP012718
TCCTTTCTAAGGAAAATACGGAAGACATTGAGTTCGTTTTGTTTAGTTTTGAGAGGTCTTGTGGGGCCTTAGCTCAGCTGGGAGAGCGCCTGCTTTGCACGCAGGAGGTCAGCGGTTCGATCCCGCTAGGCTCCATTAGGATAGAATCCTACTGAACTTAATAAAGAAGTGAAGTTGAATACGAGACTAACTTCTTAGGAAAAAAGATAAACTTCCTTGTGTTCATGGAACACAGCGTCAGTTTCCTATTTTTCTACAGAAGTTTTCGCAAGCGAACCGTCTCTTTATATCCTAAAGTAGCACATTGAAAATTGAATAACGATATCAAATAGTAACAAGAAAATAAACCGAAAACGCTGTGAATATTAATGAGTTTATGACTGAAAGGTCAAAATAAGGT
>NZ_AJKN01000001
tctaaggaaaatacggaagacattgagttcgttttgtttagttttgagaggtcttgtggggccttagctcagctgggagagcgcctgctttgcacgcaggaggtcagcggttcgatcccgctaggctccattaggatatggaattcacctttagttgatgatatcctaaagtagcacattgaaaattgaataacgatatcaaatagtaacaagaaaataaaccgaaaacgctgtgaatattaatgagtttatgactgaaaggtcaaaataaggttaagttagtaagggcgcac
>NZ_BASV01000030
tctaaggaaaaaacggaagccattggtcgtcatgtttagttttgagaggtcttgtggggccttagctcagctgggagagcgcctgctttgcacgcaggaggtcagcggttcgatcccgctaggctccattaggatagaatcctactgaacttaataaagaagtgaagttgaatacgagactaacttcttaggaaaaaagataaacttccttgtgttcatggaacacagcgtcagtttcctatttttctacagaagttttcgcaagcgaaccgtctcttactatcctaaatttagcacattgaaaattgaataacgatatcaaatagtaacaagaaaataaaccgaaaacgctgtgaatattaatgagtatatgactgagaggtcaaaaataaggttaagttagtaagggcgcac
>CP014326
TCCTTTCTAAGGATAAGGAACTGCGCATTGGTCTTGTTTAGTCTTGAGAGGTCTTGTGGGGCCTTAGCTCAGCTGGGAGAGCGCCTGCTTTGCACGCAGGAGGTCAGCGGTTCGATCCCGCTAGGCTCCATTGGTGAGAGATCACCAAGTAATGCACATTGAAAATTGAATATCTATATCAAATAGTAACAAGAAAATAAACCGAAAACGCTGTAGTATTAATAAGAGTTTATGACTGAAAGGTCAGAAAATAAGGT
>AE014133
TCCTTTCTAAGGAAAAACGCAAAGCACATTAGGGGAACTTCTTGTTTAGTTTTGAGAGGGTAAGTGGGGCCTTAGCTCAGCTGGGAGAGCGCCTGCTTTGCACGCAGGAGGTCAGCGGTTCGATCCCGCTAGGCTCCATTAAAACAGGATACTAACAGACGGTTCGCTTGCGAATACTTCTGTAGAAGATTATCTATTTTTCTAAGAAGTCAGTCTGGAGTTCAACTTCATATCTTGTTTAAGACAAGGAAGTCTATAAAATCCACTTAGGATATGTTAAGTATCCTAGAGATGGTTCATTGACAATTGAATAGCTAGTAAAAGCCCTATAGCGCAGCTATAGGGAAACAAAAAAGAAACCGAGACGCTGAAAAGCCAGAGAAACGAGAAATAAGGT
>FR720602
TCCTTTCTAAGGATAAGGAACTGCACATTGGTCTTGTTTAGTCTTGAGAGGTCTTGTGGGGCCTTAGCTCAGCTGGGAGAGCGCCTGCTTTGCACGCAGGAGGTCAGCGGTTCGATCCCGCTAGGCTCCATTGGTGAGAGATCACCAAGTAATGCACATTGAAAATTGAATATCTATATCAAATAGTAACAAGAAAATAAACCGAAAACGCTGTAGTATTAATAAGAGTTTATGACTGAAAGGTCAAAAAATAAGGT
>NZ_JVLU01000004
tctaaggaaaaggaaacctgtacgttggtcttgtttagttttgagaggtcttgtggggccttagctcagctgggagagcgcctgctttgcacgcaggaggtcagcggttcgatcccgctaggctccattaacactgtaagggtgttaagattgaacattgaaaattgaatatctatatcaaatagtaacaagaaaataaaccgaaacgctgtaaatatttaaagagtttaggtcgtaagaccaaaaataaggttaagttaataagggcgcac
>NZ_JVKT01000001
tctaaggaaaaggaaccctgtacgttggtcttgtttagttttgagaggtcttgtggggccttagctcagctgggagagcgcctgctttgcacgcaggaggtcagcggttcgatcccgctaggctccattaacactatagtagtgttaagtttgaacattgaaaattgaatatctatatcaaatagtaacaagaaaataaaccgaaacgctgtaaatatttaaagagtttaggtcgtaagaccaaaaataaggttaagttaataagggcgcac
>NZ_JVGP01000002
tctaaggaaaaggaaccctgtacgttggtcttgtttagttttgagaggtcttgtggggccttagctcagctgggagagcgcctgctttgcacgcaggaggtcagcggttcgatcccgctaggctccattaacactatagtagtgttaagcttgaacattgaaaattgaatatctatatcaaatagtaacaagaaaataaaccgaaacgctgtaaatacttaaagagtttaggtcgcaagaccaaaaataaggttaagttaataagggcgcac
>NZ_JVCZ01000002
tctaaggaaatggaaacctgtacgttggtcttgtttagttttgagaggtcttgtggggccttagctcagctgggagagcgcctgctttgcacgcaggaggtcagcggttcgatcccgctaggctccattaacactttagtagtgttaagtttgaacattgaaaattgaatatctatatcaaatagtaacaagaaaaataaaccgaaacgctgtaaatatttaaagagtttaggtcgtaagaccaaaaataaggttaagttaataagggcgcac
>NZ_JUPI01000001
tctaaggaaaaggaaacctgtacgttggtcttgtttagttttgagaggtcttgtggggccttagctcagctgggagagcgcctgctttgcacgcaggaggtcagcggttcgatcccgctaggctccattaacactttagtagtgttaagtttgaacattgaaaattgaatatctatatcaaatagtaacaagaaaaataaaccgaaacgctgtaaatatttaaagagtttaggtcgtaagaccaaaaataaggttaagttaataagggcgcac
>NC_015678
TCCTTTCTAAGGAAAAGGAACCCTGTACGTTGGTCTTGTTTAGTTTTGAGAGGTCTTGTGGGGCCTTAGCTCAGCTGGGAGAGCGCCTGCTTTGCACGCAGGAGGTCAGCGGTTCGATCCCGCTAGGCTCCATTAACACTGTAAGGGTGTTAAGCTTGAACATTGAAAATTGAATATCTATATCAAATAGTAACAAGAAAATAAACCGAAACGCTGTAAATATTTAAAGAGTTTAGGTCGCAAGACCAAAAATAAGGT
>NZ_LAWB01000001
tctaaggaaaaggaaccctgtacgttggtcttgtttagttttgagaggtcttgtggggccttagctcagctgggagagcgcctgctttgcacgcaggaggtcagcggttcgatcccgctaggctccattaacactatagtagtgttaagcttgaacattgaaaattgaatatctatatcaaatagtaacaagaaaataaaccgaaacgctgtaaatatttaaagagtttaggtcgtaagaccaaaaataaggttaagttaataagggcgcac
>NZ_JMRV01000049
tctaaggaaatggaaacctgtacgttggtcttgtttagttttgagaggtcttgtggggccttagctcagctgggagagcgcctgctttgcacgcaggaggtcagcggttcgatcccgctaggctccattaacactgtaagggtgttaagattgaacattgaaaattgaatatctatatcaaatagtaacaagaaaataaaccgaaacgctgtaaatatttaaagagtttaggtcgcaagaccaaaaataaggttaagttaataagggcgcac
>NZ_KI669401
tctaaggaaatggaaacctgtacgttggtcttgtttagttttgagaggtcttgtggggccttagctcagctgggagagcgcctgctttgcacgcaggaggtcagcggttcgatcccgctaggctccattaacactttaaagggtgttaagattgaacattgaaaattgaatatctatatcaaatagtaacaagaaaataaaccgaaacgctgtaaatatttaaagagtttaggtcgcaagaccaaaaataaggttaagttaataagggcgcac
>KQ969689
tctaaggaaaaggaaacctgtacgttggtcttgtttagttttgagaggtcttgtggggccttagctcagctgggagagcgcctgctttgcacgcaggaggtcagcggttcgatcccgctaggctccattaacactgtaagggtgttaagattgaacattgaaaattgaatatctatatcaaatagtaacaagaaaataaaccgaaacgctgtaaatatttaaagagtttaggtcgcaagaccaaaaataaggttaagttaataagggcgcac
>NZ_AJMV01000001
tctaaggaaaaggaaccctgtacgttggtcttgtttagttttgagaggtcttgtggggccttagctcagctgggagagcgcctgctttgcacgcaggaggtcagcggttcgatcccgctaggctccattaacactatagtagtgttaagcttgaacattgaaaattgaatatctatatcaaatagtaacaagaaaataaaccgaaacgctgtaaatatttaaagagtttaggtcgcaagaccaaaaataaggttaagttaataagggcgcac
>NC_017905
TCCTTTCTAAGGAAAAGGAACCCTGTACATTGGTCTTGTTTAGTTTTGAGAGGTCTTGTGGGGCCTTAGCTCAGCTGGGAGAGCGCCTGCTTTGCACGCAGGAGGTCAGCGGTTCGATCCCGCTAGGCTCCATTAACACTATAGTAGTGTTAAGCTTGAACATTGAAAATTGAATATCTATATCAAATAGTAACAAGAAAATAAACCGAAACGCTGTAAATATTTAAAGAGTTTAGGTCGTAAGACCAAAAATAAGGT
>NZ_JYOW01000001
tctaaggaaatggaaacctgtacgttggtcttgtttagttttgagaggtcttgtggggccttagctcagctgggagagcgcctgctttgcacgcaggaggtcagcggttcgatcccgctaggctccattaacactttaagggtgttaagattgaacattgaaaattgaatatctatatcaaatagtaacaagaaaataaaccgaaacgctgtaaatatttaaagagtttaggtcgtaagaccaaaaataaggttaagttaataagggcgcac
>NZ_AFUC01000018
tctaaggaaaaggaaacctgtacgttggtcttgtttagttttgagaggtcttgtggggccttagctcagctgggagagcgcctgctttgcacgcaggaggtcagcggttcgatcccgctaggctccattaacactataagggtgttaagattgaacattgaaaattgaatatctatatcaaatagtaacaagaaaataaaccgaaacgctgtaaatatttgaagagtttaggtcgcaagaccaaaaataaggttaagttaataagggcgcac
>NC_018630
TCCTTTCTAAGGATAAGGAACTGCGCATTGGTCTTGTTTAGTCTTGAGAGGTCTTGTGGGGCCTTAGCTCAGCTGGGAGAGCGCCTGCTTTGCACGCAGGAGGTCAGCGGTTCGATCCCGCTAGGCTCCATTGGTGAGAGATCACCAAGTAATGCACATTGAAAATTGAATATCTATATCAAATAGTAACAAGAAAATAAACCGAAAACGCTGTAGTATTAATAAGAGTTTATGACTGAAAGGTCAGAAAATAAGGT
>NC_002737
TCCTTTCTAAGGAAATGGAACACGTTTATCGTCTTATTTAGTTTTGAGAGGTCTTGTGGGGCCTTAGCTCAGCTGGGAGAGCGCCTGCTTTGCACGCAGGAGGTCAGCGGTTCGATCCCGCTAGGCTCCATCAGGATACAATCCTACTAAACTTAATACAAGTGAAGTTGAACACGCAACTCACTTCCTAGGAAAATGGACAATCTTCCCTTGTGTGCAAGGCCCACATGGTCAGATTCCTAATTTTCTACAGAAGTTTCGCTAAAGCGAGCGTTGCTTAGTATCCTATATAATAGTCCATTGAAAATTGAATATCTATATCAAATTCCACGATCTAGAAATAGATTGTAGAAAAGTAACAAGAAAATAAACCGAAAACGCTGTGACTATTTAATAAGTTTTCTAGTTTAAAAAAACTAGGTTAATAAGGT
>NZ_CP015283
tctaaggaaaaacggaatgtacttgagtttcttatttagttttgagaggtcttgtggggccttagctcagctgggagagcgcctgctttgcacgcaggaggtcagcggttcgatcccgctaggctccattgaatcgcaagattcaagtattgtccattgaaaattgaatatctatatcaaattccatatgtaattaattacatatagatagtaacaagaaaataaaccgaaacgctgtgaatatttaatgagttaggtcgaaagaccaaaataaggttaagttaataagggcgcac
>NZ_CP015282.A
TCCTTTCTAAGGAAAAACGGAATGTACTTGAGTTTCTTATTTAGTTTTGAGAGGTCTTGTGGGGCCTTAGCTCAGCTGGGAGAGCGCCTGCTTTGCACGCAGGAGGTCAGCGGTTCGATCCCGCTAGGCTCCATTGAATCGAAAGATTCAAGTATTGTCCATTGAAAATTGAATATCTATATCAAATTCCATATGTAATTAAATACATATAGATAGTAACAAGAAAATAAACCGAAACGCTGTGAATATTTAATGAGTTAGGTCGAAAGACCAAAATAAGGT
>NZ_CP015282.B
TCCTTTCTAAGGAAAAACGGAATGTACTTGAGTTTCTTATTTAGTTTTGAGAGGTCTTGTGGGGCCTTAGCTCAGCTGGGAGAGCGCCTGCTTTGCACGCAGGAGGTCAGCGGTTCGATCCCGCTAGGCTCCATTGAATCGAAAGATTCAAGTATTGTCCATTGAAAATTGAATATCTATATCAAATTCCATATGTAATTGATTACATATAGATAGTAACAAGAAAATAAACCGAAACGCTGTGAATATTTAATGAGTTAGGTCGAAAGACCAAAATAAGGT
>NZ_KQ971228
tctaaggaaaaatggaatgtacttgagtttcttatttagttttgagaggtcttgtggggccttagctcagctgggagagcgcctgctttgcacgcaggaggtcagcggttcgatcccgctaggctccattgaatcgaaagattcaagtattgtccattgaaaattgaatatctatatcaaattccatatgtaataaaatacatatagatagtaacaagaaaataaaccgaaacgctgtgaatatttaatgagttaggtcgtaagaccaaaataaggttaagttaataagggcgcac
>NZ_ALIF01000007
tctaaggaaaaacggaatgtacttgagtttcttatttagttttgagaggtcttgtggggccttagctcagctgggagagcgcctgctttgcacgcaggaggtcagcggttcgatcccgctaggctccattgaatcgaaagattcaagtattgtccattgaaaattgaatatctatatcaaattccatatgtaattaattacatatagatagtaacaagaaaataaaccgaaacgctgtgaatatttaatgagttaggtcgcaagaccaaaataaggttaagttaataagggcgcac
>NZ_AJFW01000001
tctaaggaaaaacggaatgtacttgagtttcttatttagttttgagaggtcttgtggggccttagctcagctgggagagcgcctgctttgcacgcaggaggtcagcggttcgatcccgctaggctccattgaatcgaaagattcaagtattgtccattgaaaattgaatatctatatcaaattccatatgtaatcaattacatatagatagtaacaagaaaataaaccgaaacgctgtgaatatttaatgagttaggtcgcaagaccaaaataaggttaagttaataagggcgcac
>NZ_LAWG01000001
tctaaggagtccgtaaggacatacggaatgcacttgagtcttgtttagttttgagagggctatgtggggccttagctcagctgggagagcgcctgctttgcacgcaggaggtcagcggttcgatcccgctaggctccattatctagtttgactagataaagaacttgtccattgaaaattgaataccgatatcaaatagtaacaagaaaataaaccgaaaacgctgtgaaaattaatgagtttaagactgaaaggtcaaaaataaggttaagttagtaagggcgcac
>NZ_LAWK01000001
tctaaggagtccgtaaggacacacggaatgcacttgggtcttgtttagttttgagagggctatgtggggccttagctcagctgggagagcgcctgctttgcacgcaggaggtcagcggttcgatcccgctaggctccattatctagttatactagataaagaatttgtccattgaaaattgaatactaatatcaaatagtaacaagaaaataaaccgaaaacgctgtgaaaattaatgagtttaagactgaaaggtcaaaaataaggttaagttagtaagggcgcac
>NZ_GL878507
tctaaggagtccgtaaggacacacggaatgcacttgagtcttgtttagttttgagagggctatgtggggccttagctcagctgggagagcgcctgctttgcacgcaggaggtcagcggttcgatcccgctaggctccattatctagtttgactagataaagaacttgtccattgaaaattgaataccgatatcaaatagtaacaagaaaataaaccgaaaacgctgtgaaaattaatgagtttaagactgaaaggtcaaaaataaggttaagttagtaagggcgcac
>NZ_GL878548
tctaaggagtccgtaaggacacacggaatgcacttgagtcttgtttagttttgagagggctatgtggggccttagctcagctgggagagcgcctgctttgcacgcaggaggtcagcggttcgatcccgctaggctccattatctagtttgactagataaagaacttgtccattgaaaattgaataccgatatcaaatagtaacaagaaaataaaccgaaaacgctgtgaatattaatgagtttaagactgaaaggtcaaaaataaggttaagttagtaagggcgcac
>NZ_GL982563
tctaaggagtccgtaaggacatacggaatgcacttgagtcttgtttagttttgagagggctatgtggggccttagctcagctgggagagcgcctgctttgcacgcaggaggtcagcggttcgatcccgctaggctccattatctagtttgactagataaagaacttgtccattgaaaattgaataccgatatcaaatagtaacaagaaaataaaccgaaaacgctgtgaatattaatgagtttaagactgaaaggtcaaaataaggttaagttagtaagggcgcac
>NZ_GL890993
tctaaggagtccgtaaggacatacggaatgcacttgggtcttgtttagttttgagagggctatgtggggccttagctcagctgggagagcgcctgctttgcacgcaggaggtcagcggttcgatcccgctaggctccattatctagtttgactagataaagaacttgtccattgaaaattgaatactgatatcaaatagtaacaagaaaataaaccgaaaacgctgtgaatattaatgagtttaagactgaaaggtcaaaattaaggttaagttagtaagggcgcac
>NC_009009
TCCTTTCTAAGGAGTCCGTAAGGACACACGGAATGCACTTGGGTCTTGTTTAGTTTTGAGAGGGCTATGTGGGGCCTTAGCTCAGCTGGGAGAGCGCCTGCTTTGCACGCAGGAGGTCAGCGGTTCGATCCCGCTAGGCTCCATTATCTAGTTTCACTAGATAAAGAACTTGTCCATTGAAAATTGAATACCGATATCAAATAGTAACAAGAAAATAAACCGAAAACGCTGTGAAAATTAATGAGTTTAAGACTGAAAGGTCAAAATAAGGT
>NZ_GL872376
tctaaggagtccgtaaggacacacggaatgcacttgagtcttgtttagttttgagagggctatgtggggccttagctcagctgggagagcgcctgctttgcacgcaggaggtcagcggttcgatcccgctaggctccattatctagtctgactagataaagaacttgtccattgaaaattgaataccgatatcaaatagtaacaagaaaataaaccgaaaacgctgtgaaaattaatgagtttaagactgaaaggtcaaaaataaggttaagttagtaagggcgcac
>NZ_GL831107
TCTAAGGAGTCCGTAAGGACACACGGAATGCACTTGCGTCTTGTTTAGTTTTGAGAGGGCTATGTGGGGCCTTAGCTCAGCTGGGAGAGCGCCTGCTTTGCACGCAGGAGGTCAGCGGTTCGATCCCGCTAGGCTCCATTATCTAGTTTGACTAGATAAAGAACTTGTCCATTGAAAATTGAATACCGATATCAAATAGTAACAAGAAAATAAACCGAAAACGCTGTGAATATTAATGAGTTTAAGACTGAAAGGTCAAAATAAGGTTAAGTTAGTAAGGGCGCAC
>NZ_GL831112
tctaaggaaaaacggaatgtacttgagtttcttatttagttttgagaggtcttgtggggccttagctcagctgggagagcgcctgctttgcacgcaggaggtcagcggttcgatcccgctaggctccattgaatcgaaagattcaagtattgtccattgaaaattgaatatctatatcaaattccatatgtaagtaattacatatagatagtaacaagaaaataaaccgaaacgctgtgaatatttaatgagttaggtcgaaaggccaaaataaggttaagttaataagggcgcac
>JN181357
TCTAAGGAAAAACGGAATGCACTTGAGTTTCTTATTTAGTTTTGAGAGGTCTTGTGGGGCCTTAGCTCAGCTGGGAGAGCGCCTGCTTTGCACGCAGGAGGTCAGCGGTTCGATCCCGCTAGGCTCCATTGAATCGAAAGATTCAAGTATTGTCCATTGAAAATTGAATATCTATATCAAATTCCATATGTAAGTAATTACATATAGATAGTAACAAGAAAATAAACCGAAACGCTGTGAATATTTAATGAGTTAGGTCGAAAGGCCAAATAAGGTTAAGT
>NZ_AEKO01000011
tctaaggaaaacggaatgtacttgagtttcttatttagttttgagaggtcttgtggggccttagctcagctgggagagcgcctgctttgcacgcaggaggtcagcggttcgatcccgctaggctccattgaatcgaaagattcaagtattgtccattgaaaattgaaaatctatatcaaattccatatgtaagtaattacatatagatagtaacaagaaaataaaccgaaacgctgtgaatatttaatgagttaggtcgaaaggccaaaataaggttaagttaataagggcgcac
>NC_016610
TCCTTTCTGGAGCAGTCTTGGAATCTGTTTGAAAGATTCTTTTCCTTAGGTACTTTTATGGGTACTGCATTCTTGTTTTCATGTTTACTATAAAAAAGGGAAAAGAGAAAAAGGAAGCTGGGATGTCTCGGTTTCTTTGTCGAAAAAAAAAAGCCTGAAACGGGCTGCTTATTCGACTTGGAGAGCAAGAGACGATTCGTCTTATCCCGGCGGCAGTTGACGAGACAGTCCTATAGCTCAGTTGGTTAGAGCGCTACACTGATAATGTAGAGGTCGGCAGTTCAACTCTGCCTGGGACTACAGGAAAGTGAACAATGAAAAGTGAATAATGAAGAATGGCATCATTTTTAATTGTTAACTATTCATTATCCACTCAAAAGACGGGGGATTAGCTCAGCTGGCTAGAGCACCTGCTTTGCAAGCAGGGGGTCAACGGTTCGAATCCGTTATTCTCCACGAGTTTCGCAGTCTGCCCGAAGCGTTTATGAAAGAGGAGTTCTCTTGAACGACGAAGAAGGCGGAAACAAAAAAAAGCGAAAAGAAGAGTTCTTTGACATGATGGACAAAACAGAGAAAAGATTTCGTATGTCGAATGATGTATGCAAATAGATCAATTGCACATATGAATGAAACTTGAAGCGAATTTTAAGAAAAGCGTAGAAAGAGCTAAAGATAAAGAAGCCCACAGTATCATGTAAAGATTGTATAATTGTATATGAAAACTGTGAGGTAAGGATAAA
>NZ_KE332515
ttccaagggaagaggggcgcgcagtgtacgcgcgcaaaccgcatgtgtcgaaggatgttgtccgcacgagagtgttttgagacagtccggctttctttctttccctgtgccccttgagcagcaagtgcggctattatcaaatacgggacagtagctcagttggttagagcaccgctctgataaggcgggggtcaatagttcaactctattctgtcccagattcaaaaaggacagaagtgagggcgtaccggcagggtacgcatgctctttgaaaatatagggaagggaagaaggtttgagcgcataagcggttggaagcttaaagcgcgggaaagagaatatggtcaagcaagcataggtctgt
>CP020566.A
TCCTTTCTAGGGAGACATACACCGAGCCAAGAGCTTGGATGTCACTTAGGTCGACACTTTGGCCGCCTAACATTGTTCGGTTTTGAGAGATCTGTAAAGACTCTCTATTTGTTCTTTGAAAACTGCATAGAAGATAATTATTATATATTTGTAAGGTCATCTCTTAGAATTTCTAAGTAGGTTGACCCGAGCACATAGGAAATAATTCTCTGACTTATTGGTGACGTACATGAAAATGTACGGCTACAAAATAAACGACAATGTATCTAATGCATGTCATAAAATCTAAGT
>CP020566.C
TCCTTTCTAGGGAGACATACACCGAGCCAAGAGCTTGGATGTCACTTAGGTCGACACTTTGGCCAGTAAGTAGACGTAGCATATGCGCTAGCTGTACTTACAACCTACATTGTTCGGTTTTGAGAGATCTGTAAATGATTTCTCAATTTAATATGACGTATAAATTACGCGTTAATCTAGGCGCATGAGTTGAACGACGTCGCCACGTAATGGTAATTACGTAAGACAAGTGAAACGAATGCAACGACGAGTAACACGGAATTTATCGGCAGATTTGTTCTTTGAAAACTGCATAGAAGATAATTATTATATATTTGTAAGGTCATCTCTTAGAATTTCTAAGTAGGTTGACCCGAGCACATAGGAAATAATTCTCTGACTTATTGGTGACGTACATGAAAATGTACGGCTACAAAATAAACGACAATGTATCTAATGCATGTCATAAAATCTAAGT
>CP020566.B
TCCTTTCTAGGGAGACATACACCGAGCCAAGAGCTTGGATGTCACTTAGGTCGACACTTTGGCCAGTAAGTAGACGTAGCATATGCGCTAGCTGTACTTACAACCTACATTGTTCGGTTTTGAGAGATCTGTAAATGATTTCTCAATTTAATATGACGTATAAATTACGCGTTAATCTAGGCGCATGAGTTGAACGACGTCGCCACGTAATGGTAATTACGTAAGACAAGTGAAACGAATGCAACGACGAGTAACACGGAATTTATCGGCAGATTTGTTCTTTGAAAACTGCATAGAAGATAATTATTATATATTTGTAAGGTCATCTCTTAGAATTTCTAAGTAGGTTGACCCGAGCACATAGGAAATAATTCTCTGACTTATTGGTGACGTACATGAAAATGTACGGCTACAAAATAAACGACAATGTATCTAATGCATGTCAAATATAATTATTATATATTTGTAAGGTCAGCTCTTTGAAATTCTAAGTAGGTGGACTCACGCACAATAGAAATAATTCTCTGACTTATTGGTGACGATACATGACAATGTACGGCTACGAGATAAACGACAATGTGTCTAATGCATGTCATATTAAGT
>NZ_GG667606.A
tctagggagacatacaccgagccaagagcttggatgtcacttaggtcgacactttggcctgtaagtagacgtagcatatgcgctagctgtacttacaaacctaacattgttcggttttgagagatctgtaaagactctcaaacaactccatacaggagttttgttctttgaaaactgcatagaagaattaatatatatttgtaaggtcatctcttagaatttctaagtaggttgacccgagcacataggaaataattctctgacttaatggtgacgtacatgaaaatgtacggctacaaaaacgacaatgtatctaatgcatgtcaatgaaatcttaagtaaagattttaagggcgtac
>NZ_GG667606.B
tctagggagacatacactaggccaagagcttggatgtcacttaggtcgacactttggcacctaacattgttcggttttgagagatctgttatctacaagataataaatttctcatatattaaatgggcctatagctcagctggttagagcgcacgcctgataagcgtgaggtcggtggttcgagtccacctaggcccaccatttaatacatgggggcgtagctcagttgggagagcacctgccttgcaagcagggggtcaggagttcgaatctcctcgtctccaccatttagtatttgacagctagtctgttatgtactaaaataactaagctgattaaacaatcagttacaatttaatagatttcgatggatatctaggcgcatgagttgaacgacgtcgccgcgtaatggtaattacgcaagacaagtgaagcgaatgcaacaacgatagacgcgaaatatatgaattgtttgttctttgaaaactgcatagaagataattattatatatttgtaaggtcatctcttagaatttctaagtaggttgacccgagcacataggaaataattctctgacttaatggtgacgtacatgaaaatgtacggctacaaaaacgacaatgtatctaatgcatgtcaataaaatcttaagtaaagattttaagggcgtac
>NC_013520.C
TCCTTTCTAGGGAGACATACACCAAGCCAAGAGCTTGGATGTCACTTAGGTCGACACTTTGGCACCTAACATTGTTCGGTTTTGAGAGATCTGTTATCTACAAGATAATAATTTCTCATTATATTAAATGGGCCTATAGCTCAGCTGGTTAGAGCGCACGCCTGATAAGCGTGAGGTCGGTGGTTCGAGTCCACCTAGGCCCACCATTTAATACATGGGGGCGTAGCTCAGTTGGGAGAGCACCTGCCTTGCAAGCAGGGGGTCAGGAGTTCGAATCTCCTCGTCTCCACCATTTAGTATTTGACAGCGAGCCTGTGATATACTAATTGTTTGTTCTTTGAAAACTGCATAGAAGATAATTATATATATTTGTAAGGTCATCTCTTAGAATTTCTAAGTAGGTTGACCCGAGCACATAGGAAATAATTCTCTGACTTAATGGTGACGTACATGAAAATGTACGGCTACAAAAAACGACAATGTATCTAATACATGTCAATATTATCTCTCATGTATTCAATCATGAGATTTTCGTTAGCATTTGATGCATATCTAGGAGCCTGAGCGAGATGAAGCCGCCGCGTACTATTGTACGTAAGGCAAAATCGAGCGTGAGGCGACGACGATAGGCGCAAATGATAACGCAAAATAAGT
>NC_013520.B
TCCTTTCTAGGGAGACATACACCGAGCCAAGAGCTTGGATGTCACTTAGGTCGACACTTTGGCGAGTAAGTAGACGTAGCATAAGCGCTAGCTGTACTTACATACTTATCATTGTTTGGTTTTGAGAGATCTGTAAAGACTCTCAGATGGTTTAATACCATTTACAATTTAATAGATTTCGATGGCTATCTAGGCGCATGAGATGAACGACGTCGCCGCGTAATGGTAATTACGCAAGACAAGTGAAGCGAATGCAACGACGATAGACGCGAAATATATGAATTGTTTGTTCTTTGAAAACTGCATAGAAGATAATTATATATATTTGTAAGGTCATCTCTTAGAATTTCTAAGTAGGTTGACCCGAGCACATAGGAAATAATTCTCTGACTTAATGGTGACGTACATGTAAAATGTACGGCTACAAAAAACGACAATGTATCTAATGCATGTCAATATTATCTCTCATGTATTCAATCATGAGATTTTCGTTAGCATTTGATGCATATCTAGGAGCCTGAGCGAGATGAAGCCGCCGCGTACTATTGTACGTAAGGCAAAATCGAGCGTGAGGCGACGACGATAGGCGCAAATGATAACGCAAAATAAGT
>NC_013520.A
TCCTTTCTAGGGAGACATACACCAAGCCAAGAGCTTGGATGTCACTTAGGTCGACACTTTGGCCAGTAAGTAGACGTAGCATAAGCGCTAGCTGTACTTACATACTTATCATTGTTTGGTTTTGAGAGATCTGTAAAGACTCTCAATCTACAGATATGGGCCTATAGCTCAGCTGGTTAGAGCGCACGCCTGATAAGCGTGAGGTCGGTGGTTCGAGTCCACCTAGGCCCACCAGTTGGCTCATATAACTCGAAATACACTTTTGTGTAGAGTACAGACATTAAGAGCTAAAATAATAGGAAAAGCTTATAAAAGATAACGGATTCTTCGGAATGGATTATCGAGACTTAAGTGAACCCATTACGGGGGCGTAGCTCAGTTGGGAGAGCACCTGCCTTGCAAGCAGGGGGTCAGGAGTTCGAATCTCCTCGTCTCCACCATTTAGTATTTGACAGCGAGTCTGTGATATACTAATTGTTTGTTCTTTGAAAACTGCATAGAAGAATTAATATATATTTGTAAGGTCATCTCTTAGAATTTCTAAGTAGGTTGACCCGAGCACATAGGAAATAATTCTCTGACTTAATGGTGACGTACATGTAAAATGTACGGCTACAAAAAAACGACAATGTATCTAATGCATGTCAATATTATCTCTCATGTATTCAATCATGAGATTTTCGTTAGCATTTGATGCATATCTAGGAGCCTGAGCGAGATGAAGCCGCCGCGTACTATTGTACGTAAGGCAAAATCGAGCGTGAGGCGACGACGATAGGCGCAAATGATAACGCAAAATAAGT
>LOJO01000001
tctagggagacatacaccgagccaagagcttggatgtcacttaggtcgacactttggtcagtaagtagacgtagcataagcgctagctgtacttacacacttatcattgtttggttttgagagatctgtaaagactctcagatggtttaataccagttacaatttaatagatttcgatggctatctaggcgcatgagatgaacgacgtcgccgcgtaatggtaattacgcaagacaagtgaagcgaatgcaacgacgatagacgcgaaatatatgaattgtttgttctttgaaaactgcatagaagaattaatatatatttgtaaggtcatctcttagaatttctaagtaggttgacccgagcacataggaaataattctctgacttaatggtgacgtacatgaaaatgtacggctacaaaaaacgacaatgtatctaatgcatgtcaatattatctctcatgtattcaatcatgagattttcgttagcatttgatgcatatctaggagcctgagcgagatgaagccgccgcgtactattgtacgtaaggcaaaatcgagcgtgaggcgacgacgataggcgcaaatgataacgcaaaataagtaaagataataagggcgtac
>NZ_CP019721.B
TCCTTTCTAGGGAGACATACACCAGGCCGAGAGCTTGGATGTCACTTAGGTCGACACTTTGGCGAGTAAGTAGACGTAGCATAAGCGCTAGCTGTACTTACACACTTATCATTGTTTGGTTTTGAGAGATCTGTAAAGACTCTCAGATGGTTTAATACCATTTACAATTTAATAGATTTCGATGGCTATCTAGGCGCATGAGATGAACGACGTCGCCGCGTAATGGTAATTACGCAAGACAAGTGAAACGAATGCAACCACGATAGATGCGAAATATATGAATTGTTTGTTCTTTGAAAACTGCATAGAAGAATTAATATATATTTGTAAGGTCATCTCTTAGAATTTCTAAGTAGGTTGACCCGAGCACATAGGAAATAATTCTCTGACTTAATGGTGACGTACATGAAAATGTACGGCTACAAAAAACGACAATGTATCTAATGCATGTCAATGAAATCTAAGAGATTTTCATCAGAAGATGTAAAATAAGT
>NZ_CP019721.A
TCCTTTCTAGGGAGACATACACCAAGCCAAAAGCTTGGATGTCACTTAGGTCGACATTTTGGCACCTAACATTGTTCGGTTTTGAGAGATCTGTTATCTACAAGATAATAATTTCTCATTATATTAAATGGGCCTATAGCTCAGCTGGTTAGAGCGCACGCCTGATAAGCGTGAGGTCGGTGGTTCGAGTCCACCTAGGCCCACCATTTAATACATGGGGGCGTAGCTCAGTTGGGAGAGCACCTGCCTTGCAAGCAGGGGGTCAGGAGTTCGAATCTCCTCGTCTCCACCATTTAGTATTTATTAAATACTAAATTACAATTTAATAGATTTCGATGGCTATCTAGGCGCATGAGATGAACGATGTCGCCGTGTAATGGTAATTACGCAAGACAAGTGAAGCGAATGCATCGACGATAGACGCGAACTATATGAATTGTTTGTTCTTTGAAAACTGCATAGAAGAATTAATATATATATTTGTAAGGTCATCTCTTAGAATTTCTAAGTAGGTTGACCCGAGCACATAGGAAATAATTCTCTGACTTAATGGTGACGTACATGTAAAATGTACGGCTACAAAAAACGACAATGTATCTAATGCATGTCAATAAAATCTAAAAATAGATTTTCGTCAGAATTTGATGGATAACGAGGCGTGCCAGTGAGGGAATGTCGCCGCGTACTTATGTACGCAAGACAAACCGAACGCAGCACAACGAAGTTAGCCGCAAATTATGGCGTAAAATAAGT
>NZ_CP019721.C
TCCTTTCTAGGGAGACATACACCAGGCCGAGAGCTTGGATGTCACTTAGGTCGACACTTTGGCGAGTAAGTAGACGTAGCATAAGCGCTAGCTGTACTTACATACTTATCATTGTTTGGTTTTGAGAGATCTGTAAAGACTCTCAATCTACAGATATGGGCCTATAGCTCAGCTGGTTAGAGCGCACGCCTGATAAGCGTGAGGTCGGTGGTTCGAGTCCACCTAGGCCCACCAGTTGGCTCATATAACTCGAAATACACTTTTGTGTAGAGTACAGACATTAAGAGCTAAAATAATAGGAAAAGCTTATAAAAGATAACGGATTCTTCGGAATGGATTATCGAGACTTAAGTGAACCCATTACGGGGGCGTAGCTCAGTTGGGAGAGCACCTGCCTTGCAAGCAGGGGGTCAGGAGTTCGAATCTCCTCGTCTCCACCATTTAGTATTTGACAGCGAGTCTGTGATATACTAATTGTTTGTTCTTTGAAAACTGCATAGAAGATAATTATTATATATTTGTAAGGTCATCTCTTAGAATTTCTAAGTAGGTTGACCCGAGCACATAGGAAATAATTCTCTGACTTAATGGTGACGTACATGAAAATGTACGGCTACAAAAAACGACAATGTATCTAATGCATGTCAATAAAATCTAAATATAGATTATTGTCAGAATTCAATGCATAACGAGGCGTGCCAGTGAGGTGCTGTCGCCGCGTACTCATGTACGCAAGACAAGCCGAACGTAGCACAACGAAGTTAGGCGTGAATTATGGCAAGTAATTAAGT
