# Supplementary material for: High-resolution ISR amplicon sequencing reveals personalized oral microbiome
Source: Microbiome. 2018 Sep 5;6:153. doi: 10.1186/s40168-018-0535-z (PMC6126016; doi:10.1186/s40168-018-0535-z)
Supplement: Supplementary file 3 — All bioinformatic scripts, database, and tables used in data analysis for this study. (ZIP 9385 kb) [file 40168_2018_535_MOESM3_ESM.zip › ISR_db_jan2018_taxonomy.txt]

isr_db_id	source	CORE_otu	genus_group	family	order	class	phylum
12892.M	Granulicatella_adiacens_meta_285	Granulicatella adiacens	Granulicatella	Carnobacteriaceae	Lactobacillales	Bacilli	Firmicutes
13249.M	Prevotella_nigrescens_meta_287_0	Prevotella nigrescens	Prevotella	Prevotellaceae	Bacteroidales	Bacteroidia	Bacteroidetes
13818.M	Gemella_sanguinis_meta_284	Gemella sanguinis	Gemella	Staphylococcaceae	Bacillales	Bacilli	Firmicutes
14495.M	Prevotella_nigrescens_meta_287	Prevotella nigrescens	Prevotella	Prevotellaceae	Bacteroidales	Bacteroidia	Bacteroidetes
AE009951.A	Fusobacterium_nucleatum_subsp_nucleatum_ATCC_25586_322	Fusobacterium nucleatum subsp nucleatum	Fusobacterium	Fusobacteriaceae	Fusobacteriales	Fusobacteria	Fusobacteria
AE009951.B	Fusobacterium_nucleatum_subsp_nucleatum_ATCC_25586_146	Fusobacterium nucleatum subsp nucleatum	Fusobacterium	Fusobacteriaceae	Fusobacteriales	Fusobacteria	Fusobacteria
AE014133	Streptococcus_mutans_UA159_397	Streptococcus mutans	Streptococcus	Streptococcaceae	Lactobacillales	Bacilli	Firmicutes
AE015924	Porphyromonas_gingivalis_W83_774	Porphyromonas gingivalis	Porphyromonas	Porphyromonadaceae	Bacteroidales	Bacteroidia	Bacteroidetes
AJJQ01000002	Rothia_aeria_F0474_328	Rothia aeria	Rothia	Micrococcaceae	Actinomycetales	Actinobacteridae	Actinobacteria
AP012326	Bifidobacterium_dentium_DSM_20436	Bifidobacterium dentium	NULL	NULL	NULL	NULL	NULL
AP012333	Parascardovia_denticolens_JCM_12538_410	Parascardovia denticolens	NULL	NULL	NULL	NULL	NULL
AP012334	Scardovia_inopinata_JCM_12537_389	Scardovia inopinata	NULL	NULL	NULL	NULL	NULL
AP014938	Rothia_mucilaginosa_NUM-Rm6536_314	Rothia mucilaginosa	Rothia	Micrococcaceae	Actinomycetales	Actinobacteridae	Actinobacteria
CAUB01000070	Streptococcus_agalactiae_SS1218	Streptococcus agalactiae	Streptococcus	Streptococcaceae	Lactobacillales	Bacilli	Firmicutes
CP001685.B	Leptotrichia_buccalis_DSM_1135_290	Leptotrichia buccalis	Leptotrichia	Fusobacteriaceae	Fusobacteriales	Fusobacteria	Fusobacteria
CP002122.A	Prevotella_melaninogenica_ATCC_25845_423	Prevotella melaninogenica	Prevotella	Prevotellaceae	Bacteroidales	Bacteroidia	Bacteroidetes
CP002122.B	Prevotella_melaninogenica_ATCC_25845_676	Prevotella melaninogenica	Prevotella	Prevotellaceae	Bacteroidales	Bacteroidia	Bacteroidetes
CP002280	Rothia_dentocariosa_ATCC_17931_350	Rothia dentocariosa	Rothia	Micrococcaceae	Actinomycetales	Actinobacteridae	Actinobacteria
CP003502	Prevotella_intermedia_17_521	Prevotella intermedia	Prevotella	Prevotellaceae	Bacteroidales	Bacteroidia	Bacteroidetes
CP007502.A	Aggregatibacter_actinomycetemcomitans_HK1651_390	Aggregatibacter actinomycetemcomitans	Aggregatibacter	Pasteurellaceae	Pasteurellales	Gammaproteobacteria	Proteobacteria
CP007502.B	Aggregatibacter_actinomycetemcomitans_HK1651_577	Aggregatibacter actinomycetemcomitans	Aggregatibacter	Pasteurellaceae	Pasteurellales	Gammaproteobacteria	Proteobacteria
CP007726	Neisseria_elongata_ATCC_29315_622	Neisseria elongata	Neisseria	Neisseriaceae	Neisseriales	Betaproteobacteria	Proteobacteria
CP009761.A	Parvimonas_micra_KCOM_1535_415	Parvimonas micra	Parvimonas	Clostridiales Family XI. Incertae Sedis	Clostridiales	Clostridia	Firmicutes
CP009761.B	Parvimonas_micra_KCOM_1535_184	Parvimonas micra	Parvimonas	Clostridiales Family XI. Incertae Sedis	Clostridiales	Clostridia	Firmicutes
CP010350.A	Acinetobacter_johnsonii_XBB1_723	Acinetobacter johnsonii	Acinetobacter	Moraxellaceae	Pseudomonadales	Gammaproteobacteria	Proteobacteria
CP010350.B	Acinetobacter_johnsonii_XBB1_726	Acinetobacter johnsonii	Acinetobacter	Moraxellaceae	Pseudomonadales	Gammaproteobacteria	Proteobacteria
CP010350.C	Acinetobacter_johnsonii_XBB1_737	Acinetobacter johnsonii	Acinetobacter	Moraxellaceae	Pseudomonadales	Gammaproteobacteria	Proteobacteria
CP010350.D	Acinetobacter_johnsonii_XBB1_638	Acinetobacter johnsonii	Acinetobacter	Moraxellaceae	Pseudomonadales	Gammaproteobacteria	Proteobacteria
CP010350.E	Acinetobacter_johnsonii_XBB1_725	Acinetobacter johnsonii	Acinetobacter	Moraxellaceae	Pseudomonadales	Gammaproteobacteria	Proteobacteria
CP012072	Actinomyces_meyeri_W712_406	Actinomyces meyeri	Actinomyces	Actinomycetaceae	Actinomycetales	Actinobacteridae	Actinobacteria
CP012196	Campylobacter_gracilis_ATCC_33236_786	Campylobacter gracilis	Campylobacter	Campylobacteraceae	Campylobacterales	Epsilonproteobacteria	Proteobacteria
CP012392	Neisseria_meningitidis_DE10444_673	Neisseria meningitidis polysaccharea	Neisseria	Neisseriaceae	Neisseriales	Betaproteobacteria	Proteobacteria
CP012541	Campylobacter_concisus_ATCC_33237_595	Campylobacter concisus	Campylobacter	Campylobacteraceae	Campylobacterales	Epsilonproteobacteria	Proteobacteria
CP012713	Fusobacterium_nucleatum_subsp_animalis_KCOM_1279_145	Fusobacterium nucleatum subsp animalis	Fusobacterium	Fusobacteriaceae	Fusobacteriales	Fusobacteria	Fusobacteria
CP012718	Streptococcus_intermedius_KCOM_1545	Streptococcus intermedius constellatus	Streptococcus	Streptococcaceae	Lactobacillales	Bacilli	Firmicutes
CP013908	Streptococcus_agalactiae_GBS-M002_290	Streptococcus agalactiae	Streptococcus	Streptococcaceae	Lactobacillales	Bacilli	Firmicutes
CP014227.A	Capnocytophaga_haemolytica_CCUG_32990_651	Capnocytophaga haemolytica	Capnocytophaga	Flavobacteriaceae	Flavobacteriales	Flavobacteria	Bacteroidetes
CP014227.B	Capnocytophaga_haemolytica_CCUG_32990_658	Capnocytophaga haemolytica	Capnocytophaga	Flavobacteriaceae	Flavobacteriales	Flavobacteria	Bacteroidetes
CP014232	Actinomyces_oris_T14V_414	Actinomyces viscosus naeslundii oris	Actinomyces	Actinomycetaceae	Actinomycetales	Actinobacteridae	Actinobacteria
CP014234.A	Moraxella_osloensis_CCUG_350_767	Moraxella osloensis	Moraxella	Moraxellaceae	Pseudomonadales	Gammaproteobacteria	Proteobacteria
CP014234.B	Moraxella_osloensis_CCUG_350_830	Moraxella osloensis	Moraxella	Moraxellaceae	Pseudomonadales	Gammaproteobacteria	Proteobacteria
CP014234.C	Moraxella_osloensis_CCUG_350_803	Moraxella osloensis	Moraxella	Moraxellaceae	Pseudomonadales	Gammaproteobacteria	Proteobacteria
CP014326	Streptococcus_mitis_SVGS_061_257	Streptococcus mitis pneumoniae infantis oralis	Streptococcus	Streptococcaceae	Lactobacillales	Bacilli	Firmicutes
CP020566.A	Veillonella_atypica_OK5_291	Veillonella atypica dispar parvula	Veillonella	Veillonellaceae	Selenomonadales	Negativicutes	Firmicutes
CP020566.B	Veillonella_atypica_OK5_603	Veillonella atypica dispar parvula	Veillonella	Veillonellaceae	Selenomonadales	Negativicutes	Firmicutes
CP020566.C	Veillonella_atypica_OK5_457	Veillonella atypica dispar parvula	Veillonella	Veillonellaceae	Selenomonadales	Negativicutes	Firmicutes
FR720602	Streptococcus_oralis_Uo5_257	Streptococcus mitis pneumoniae infantis oralis	Streptococcus	Streptococcaceae	Lactobacillales	Bacilli	Firmicutes
GL635793	Neisseria_mucosa_C102_617	Neisseria flava mucosa pharyngis	Neisseria	Neisseriaceae	Neisseriales	Betaproteobacteria	Proteobacteria
JN181337	Streptococcus_australis_VMC19_ISR_283	Streptococcus australis	Streptococcus	Streptococcaceae	Lactobacillales	Bacilli	Firmicutes
JN181357	Streptococcus_vestibularis_VMC46_281	Streptococcus vestibularis salivarius	Streptococcus	Streptococcaceae	Lactobacillales	Bacilli	Firmicutes
JN181385	Streptococcus_infantis_ATCC_700779_276	Streptococcus mitis pneumoniae infantis oralis	Streptococcus	Streptococcaceae	Lactobacillales	Bacilli	Firmicutes
KQ969689	Streptococcus_parasanguinis_DD19	Streptococcus parasanguinis	Streptococcus	Streptococcaceae	Lactobacillales	Bacilli	Firmicutes
LN831027.A	Fusobacterium_nucleatum_subsp_polymorphum_NCTC10562_321	Fusobacterium nucleatum subsp polymorphum	Fusobacterium	Fusobacteriaceae	Fusobacteriales	Fusobacteria	Fusobacteria
LN831027.B	Fusobacterium_nucleatum_subsp_polymorphum_NCTC10562_147	Fusobacterium nucleatum subsp polymorphum	Fusobacterium	Fusobacteriaceae	Fusobacteriales	Fusobacteria	Fusobacteria
LN831027.C	Fusobacterium_nucleatum_subsp_polymorphum_NCTC10562_211	Fusobacterium nucleatum subsp polymorphum	Fusobacterium	Fusobacteriaceae	Fusobacteriales	Fusobacteria	Fusobacteria
LOJO01000001	Veillonella_parvula_SHI_1	Veillonella atypica dispar parvula	Veillonella	Veillonellaceae	Selenomonadales	Negativicutes	Firmicutes
NC013162	Capnocytophaga_ochracea_DSM_7271_612	Capnocytophaga ochracea	Capnocytophaga	Flavobacteriaceae	Flavobacteriales	Flavobacteria	Bacteroidetes
NC_002737	Streptococcus_pyogenes_SF370_431	Streptococcus pyogenes	Streptococcus	Streptococcaceae	Lactobacillales	Bacilli	Firmicutes
NC_008530.A	Lactobacillus_gasseri_ATCC_33323_229	Lactobacillus gasseri	Lactobacillus	Lactobacillaceae	Lactobacillales	Bacilli	Firmicutes
NC_008530.B	Lactobacillus_gasseri_ATCC_33323_455	Lactobacillus gasseri	Lactobacillus	Lactobacillaceae	Lactobacillales	Bacilli	Firmicutes
NC_009009	Streptococcus_sanguinis_SK36	Streptococcus sanguinis	Streptococcus	Streptococcaceae	Lactobacillales	Bacilli	Firmicutes
NC_009785	Streptococcus_gordonii_str_Challis_substr_CH1	Streptococcus gordonii	Streptococcus	Streptococcaceae	Lactobacillales	Bacilli	Firmicutes
NC_010610.A	Lactobacillus_fermentum_IFO_3956_401	Lactobacillus fermentum	Lactobacillus	Lactobacillaceae	Lactobacillales	Bacilli	Firmicutes
NC_010610.B	Lactobacillus_fermentum_IFO_3956_206	Lactobacillus fermentum	Lactobacillus	Lactobacillaceae	Lactobacillales	Bacilli	Firmicutes
NC_010999.A	Lactobacillus_casei_BL23_228	Lactobacillus casei rhamnosus	Lactobacillus	Lactobacillaceae	Lactobacillales	Bacilli	Firmicutes
NC_010999.B	Lactobacillus_casei_BL23_436	Lactobacillus casei rhamnosus	Lactobacillus	Lactobacillaceae	Lactobacillales	Bacilli	Firmicutes
NC_013192.A	Leptotrichia_buccalis_DSM_1135	Leptotrichia buccalis	Leptotrichia	Fusobacteriaceae	Fusobacteriales	Fusobacteria	Fusobacteria
NC_013198.A	Lactobacillus_rhamnosus_GG_ATCC_53103_229	Lactobacillus casei rhamnosus	Lactobacillus	Lactobacillaceae	Lactobacillales	Bacilli	Firmicutes
NC_013198.B	Lactobacillus_rhamnosus_GG_ATCC_53103_442	Lactobacillus casei rhamnosus	Lactobacillus	Lactobacillaceae	Lactobacillales	Bacilli	Firmicutes
NC_013203	Atopobium_parvulum_DSM_20469_248	Atopobium parvulum	Atopobium	Coriobacteriaceae	Coriobacteriales	Coriobacteridae	Actinobacteria
NC_013520.A	Veillonella_parvula_DSM_2008_803	Veillonella atypica dispar parvula	Veillonella	Veillonellaceae	Selenomonadales	Negativicutes	Firmicutes
NC_013520.B	Veillonella_parvula_DSM_2008_661	Veillonella atypica dispar parvula	Veillonella	Veillonellaceae	Selenomonadales	Negativicutes	Firmicutes
NC_013520.C	Veillonella_parvula_DSM_2008_654	Veillonella atypica dispar parvula	Veillonella	Veillonellaceae	Selenomonadales	Negativicutes	Firmicutes
NC_015311.A	Prevotella_denticola_F0289_366	Prevotella denticola	Prevotella	Prevotellaceae	Bacteroidales	Bacteroidia	Bacteroidetes
NC_015311.B	Prevotella_denticola_F0289_400	Prevotella denticola	Prevotella	Prevotellaceae	Bacteroidales	Bacteroidia	Bacteroidetes
NC_015311.C	Prevotella_denticola_F0289_572	Prevotella denticola	Prevotella	Prevotellaceae	Bacteroidales	Bacteroidia	Bacteroidetes
NC_015437.A	Selenomonas_sputigena_ATCC_35185_331	Selenomonas sputigena	Selenomonas	Veillonellaceae	Selenomonadales	Negativicutes	Firmicutes
NC_015437.B	Selenomonas_sputigena_ATCC_35185_333	Selenomonas sputigena	Selenomonas	Veillonellaceae	Selenomonadales	Negativicutes	Firmicutes
NC_015437.C	Selenomonas_sputigena_ATCC_35185_471	Selenomonas sputigena	Selenomonas	Veillonellaceae	Selenomonadales	Negativicutes	Firmicutes
NC_015437.D	Selenomonas_sputigena_ATCC_35185_422	Selenomonas sputigena	Selenomonas	Veillonellaceae	Selenomonadales	Negativicutes	Firmicutes
NC_015678	Streptococcus_parasanguinis_ATCC_15912	Streptococcus parasanguinis	Streptococcus	Streptococcaceae	Lactobacillales	Bacilli	Firmicutes
NC_015964.A	Haemophilus_parainfluenzae_T3T1	Haemophilus parainfluenzae	Haemophilus	Pasteurellaceae	Pasteurellales	Gammaproteobacteria	Proteobacteria
NC_015964.B	Haemophilus_parainfluenzae_T3T1	Haemophilus parainfluenzae	Haemophilus	Pasteurellaceae	Pasteurellales	Gammaproteobacteria	Proteobacteria
NC_016610	Tannerella_forsythia_92A2_740	Tannerella forsythia	Tannerella	Porphyromonadaceae	Bacteroidales	Bacteroidia	Bacteroidetes
NC_017905	Streptococcus_parasanguinis_FW213	Streptococcus parasanguinis	Streptococcus	Streptococcaceae	Lactobacillales	Bacilli	Firmicutes
NC_018142	Propionibacterium_propionicus_F0230a_282	Propionibacterium propionicus	Propionibacterium	Propionibacteriaceae	Actinomycetales	Actinobacteridae	Actinobacteria
NC_018630	Streptococcus_pneumoniae_gamPNI0373	Streptococcus mitis pneumoniae infantis oralis	Streptococcus	Streptococcaceae	Lactobacillales	Bacilli	Firmicutes
NC_021175	Streptococcus_cristatus_AS_1_3089	Streptococcus cristatus	Streptococcus	Streptococcaceae	Lactobacillales	Bacilli	Firmicutes
NC_022196.A	Fusobacterium_nucleatum_subsp_fusiforme_3_1_36A2_136	Fusobacterium nucleatum subsp fusiforme	Fusobacterium	Fusobacteriaceae	Fusobacteriales	Fusobacteria	Fusobacteria
NC_022196.B	Fusobacterium_nucleatum_subsp_fusiforme_3_1_36A2_311	Fusobacterium nucleatum subsp fusiforme	Fusobacterium	Fusobacteriaceae	Fusobacteriales	Fusobacteria	Fusobacteria
NC_022236	Streptococcus_constellatus_subsp_pharyngis_C232	Streptococcus intermedius constellatus	Streptococcus	Streptococcaceae	Lactobacillales	Bacilli	Firmicutes
NC_022245	Streptococcus_constellatus_subsp_pharyngis_C818	Streptococcus intermedius constellatus	Streptococcus	Streptococcaceae	Lactobacillales	Bacilli	Firmicutes
NC_022246	Streptococcus_intermedius_B196	Streptococcus intermedius constellatus	Streptococcus	Streptococcaceae	Lactobacillales	Bacilli	Firmicutes
NC_023075	Pseudomonas_monteilii_SB3078	Pseudomonas monteilii	Pseudomonas	Pseudomonadaceae	Pseudomonadales	Gammaproteobacteria	Proteobacteria
NDGF01000018	Streptococcus_agalactiae_ST_617	Streptococcus agalactiae	Streptococcus	Streptococcaceae	Lactobacillales	Bacilli	Firmicutes
NZ_ACDZ02000015	Gemella_haemolysans_ATCC_10379	Gemella haemolysans	Gemella	Staphylococcaceae	Bacillales	Bacilli	Firmicutes
NZ_ACRY02000005	Gemella_sanguinis_M325	Gemella sanguinis	Gemella	Staphylococcaceae	Bacillales	Bacilli	Firmicutes
NZ_ADGJ01000001	Prevotella_nigrescens_F0103	Prevotella nigrescens	Prevotella	Prevotellaceae	Bacteroidales	Bacteroidia	Bacteroidetes
NZ_AEKO01000011	Streptococcus_vestibularius_F0396	Streptococcus vestibularis salivarius	Streptococcus	Streptococcaceae	Lactobacillales	Bacilli	Firmicutes
NZ_AFQS01000019	Haemophilus_parainfluenzae_ATCC_33392	Haemophilus parainfluenzae	Haemophilus	Pasteurellaceae	Pasteurellales	Gammaproteobacteria	Proteobacteria
NZ_AFUC01000018	Streptococcus_parasanguinis_SK236	Streptococcus parasanguinis	Streptococcus	Streptococcaceae	Lactobacillales	Bacilli	Firmicutes
NZ_AJFW01000001	Streptococcus_salivarius_PS4	Streptococcus vestibularis salivarius	Streptococcus	Streptococcaceae	Lactobacillales	Bacilli	Firmicutes
NZ_AJKN01000001	Streptococcus_intermedius_SK54_293	Streptococcus intermedius constellatus	Streptococcus	Streptococcaceae	Lactobacillales	Bacilli	Firmicutes
NZ_AJMV01000001	Streptococcus_parasanguinis_F0449	Streptococcus parasanguinis	Streptococcus	Streptococcaceae	Lactobacillales	Bacilli	Firmicutes
NZ_ALIF01000007	Streptococcus_salivarius_K12	Streptococcus vestibularis salivarius	Streptococcus	Streptococcaceae	Lactobacillales	Bacilli	Firmicutes
NZ_AMJB01000382	Acinetobacter_haemolyticus_TG19602	Acinetobacter haemolyticus	Acinetobacter	Moraxellaceae	Pseudomonadales	Gammaproteobacteria	Proteobacteria
NZ_AMJD01000001	Acinetobacter_johnsonii_TG19605	Acinetobacter johnsonii	Acinetobacter	Moraxellaceae	Pseudomonadales	Gammaproteobacteria	Proteobacteria
NZ_AMJE01000001	Acinetobacter_johnsonii_TG19625	Acinetobacter johnsonii	Acinetobacter	Moraxellaceae	Pseudomonadales	Gammaproteobacteria	Proteobacteria
NZ_AXZE01000001	Mycoplasma_salivarium_ATCC_23064	Mycoplasma salivarium	Mycoplasma	Mycoplasmataceae	Mycoplasmatales	Mollicutes	Tenericutes
NZ_BASV01000030	Streptococcus_intermedius_SK54_414	Streptococcus intermedius constellatus	Streptococcus	Streptococcaceae	Lactobacillales	Bacilli	Firmicutes
NZ_CP009230.B	Aggregatibacter_aphrophilus_NJ8700	Aggregatibacter aphrophilus	Aggregatibacter	Pasteurellaceae	Pasteurellales	Gammaproteobacteria	Proteobacteria
NZ_CP012067.A	Aggregatibacter_aphrophilus_W10433_436	Aggregatibacter aphrophilus	Aggregatibacter	Pasteurellaceae	Pasteurellales	Gammaproteobacteria	Proteobacteria
NZ_CP012067.B	Aggregatibacter_aphrophilus_W10433_733	Aggregatibacter aphrophilus	Aggregatibacter	Pasteurellaceae	Pasteurellales	Gammaproteobacteria	Proteobacteria
NZ_CP013988.A	Aerococcus_urinaeequi_USDA_ARS_USMARC_56713_A480	Aerococcus urinaeequi	Aerococcus	Aerococcaceae	Lactobacillales	Bacilli	Firmicutes
NZ_CP013988.B	Aerococcus_urinaeequi_USDA_ARS_USMARC_56713_244	Aerococcus urinaeequi	Aerococcus	Aerococcaceae	Lactobacillales	Bacilli	Firmicutes
NZ_CP013997	Pseudomonas_monteilii_USDA_ARS_USMARC_56711	Pseudomonas monteilii	Pseudomonas	Pseudomonadaceae	Pseudomonadales	Gammaproteobacteria	Proteobacteria
NZ_CP015282.A	Streptococcus_salivarius_ATCC_27945	Streptococcus vestibularis salivarius	Streptococcus	Streptococcaceae	Lactobacillales	Bacilli	Firmicutes
NZ_CP015282.B	Streptococcus_salivarius_ATCC_27945_0	Streptococcus vestibularis salivarius	Streptococcus	Streptococcaceae	Lactobacillales	Bacilli	Firmicutes
NZ_CP015283	Streptococcus_salivarius_ATCC_25975	Streptococcus vestibularis salivarius	Streptococcus	Streptococcaceae	Lactobacillales	Bacilli	Firmicutes
NZ_CP019721.A	Veillonella_parvula_UTDB1_3_753	Veillonella atypica dispar parvula	Veillonella	Veillonellaceae	Selenomonadales	Negativicutes	Firmicutes
NZ_CP019721.B	Veillonella_parvula_UTDB1_3_494	Veillonella atypica dispar parvula	Veillonella	Veillonellaceae	Selenomonadales	Negativicutes	Firmicutes
NZ_CP019721.C	Veillonella_parvula_UTDB1_3_791	Veillonella atypica dispar parvula	Veillonella	Veillonellaceae	Selenomonadales	Negativicutes	Firmicutes
NZ_CP020450	Streptococcus_gordonii_FDAARGOS_257	Streptococcus gordonii	Streptococcus	Streptococcaceae	Lactobacillales	Bacilli	Firmicutes
NZ_CP022236.	Exiguobacterium_oxidotolerans_N4_1P	Exiguobacterium oxidotolerans	Exiguobacterium	Bacillaceae	Bacillales	Bacilli	Firmicutes
NZ_FUUY01000026	Acinetobacter_johnsonii_DTU_GE_isolate_6	Acinetobacter johnsonii	Acinetobacter	Moraxellaceae	Pseudomonadales	Gammaproteobacteria	Proteobacteria
NZ_GG667606.A	Veillonella_dispar_ATCC_17748_359	Veillonella atypica dispar parvula	Veillonella	Veillonellaceae	Selenomonadales	Negativicutes	Firmicutes
NZ_GG667606.B	Veillonella_dispar_ATCC_17748_673	Veillonella atypica dispar parvula	Veillonella	Veillonellaceae	Selenomonadales	Negativicutes	Firmicutes
NZ_GL622607.A	Gemella_morbillorum_M424	Gemella morbillorum	Gemella	Staphylococcaceae	Bacillales	Bacilli	Firmicutes
NZ_GL622607.B	Gemella_morbillorum_M424_0	Gemella morbillorum	Gemella	Staphylococcaceae	Bacillales	Bacilli	Firmicutes
NZ_GL636091	Streptococcus_australis_ATCC_700641	Streptococcus australis	Streptococcus	Streptococcaceae	Lactobacillales	Bacilli	Firmicutes
NZ_GL831107	Streptococcus_sanguinis_VMC66	Streptococcus sanguinis	Streptococcus	Streptococcaceae	Lactobacillales	Bacilli	Firmicutes
NZ_GL831112	Streptococcus_vestibularis_ATCC_49124	Streptococcus vestibularis salivarius	Streptococcus	Streptococcaceae	Lactobacillales	Bacilli	Firmicutes
NZ_GL872376	Streptococcus_sanguinis_SK72	Streptococcus sanguinis	Streptococcus	Streptococcaceae	Lactobacillales	Bacilli	Firmicutes
NZ_GL878507	Streptococcus_sanguinis_SK1	Streptococcus sanguinis	Streptococcus	Streptococcaceae	Lactobacillales	Bacilli	Firmicutes
NZ_GL878548	Streptococcus_sanguinis_SK330	Streptococcus sanguinis	Streptococcus	Streptococcaceae	Lactobacillales	Bacilli	Firmicutes
NZ_GL883582	Gemella_haemolysans_M341	Gemella haemolysans	Gemella	Staphylococcaceae	Bacillales	Bacilli	Firmicutes
NZ_GL890993	Streptococcus_sanguinis_SK355	Streptococcus sanguinis	Streptococcus	Streptococcaceae	Lactobacillales	Bacilli	Firmicutes
NZ_GL982563	Streptococcus_sanguinis_SK340	Streptococcus sanguinis	Streptococcus	Streptococcaceae	Lactobacillales	Bacilli	Firmicutes
NZ_JH376754	Streptococcus_intermedius_F0413	Streptococcus intermedius constellatus	Streptococcus	Streptococcaceae	Lactobacillales	Bacilli	Firmicutes
NZ_JMRV01000049	Streptococcus_parasanguinis_C1A	Streptococcus parasanguinis	Streptococcus	Streptococcaceae	Lactobacillales	Bacilli	Firmicutes
NZ_JNIS01000001.A	Exiguobacterium_oxidotolerans_JCM_12280	Exiguobacterium oxidotolerans	Exiguobacterium	Bacillaceae	Bacillales	Bacilli	Firmicutes
NZ_JNIS01000001.B	Exiguobacterium_oxidotolerans_JCM_12280_0	Exiguobacterium oxidotolerans	Exiguobacterium	Bacillaceae	Bacillales	Bacilli	Firmicutes
NZ_JRND01000001	Atopobium_parvulum_DNF00906	Atopobium parvulum	Atopobium	Coriobacteriaceae	Coriobacteriales	Coriobacteridae	Actinobacteria
NZ_JUPI01000001	Streptococcus_parasanguinis_886_SPAR	Streptococcus parasanguinis	Streptococcus	Streptococcaceae	Lactobacillales	Bacilli	Firmicutes
NZ_JVBU01000001	Streptococcus_intermedius_567_SINT	Streptococcus intermedius constellatus	Streptococcus	Streptococcaceae	Lactobacillales	Bacilli	Firmicutes
NZ_JVCZ01000002	Streptococcus_parasanguinis_540_rep1_SPAR	Streptococcus parasanguinis	Streptococcus	Streptococcaceae	Lactobacillales	Bacilli	Firmicutes
NZ_JVFE01000020	Haemophilus_parainfluenzae_488_HPAR	Haemophilus parainfluenzae	Haemophilus	Pasteurellaceae	Pasteurellales	Gammaproteobacteria	Proteobacteria
NZ_JVGP01000002	Streptococcus_parasanguinis_451_SPAR	Streptococcus parasanguinis	Streptococcus	Streptococcaceae	Lactobacillales	Bacilli	Firmicutes
NZ_JVKT01000001	Streptococcus_parasanguinis_344_SPAR	Streptococcus parasanguinis	Streptococcus	Streptococcaceae	Lactobacillales	Bacilli	Firmicutes
NZ_JVLU01000004	Streptococcus_parasanguinis_318_SPAR	Streptococcus parasanguinis	Streptococcus	Streptococcaceae	Lactobacillales	Bacilli	Firmicutes
NZ_JVSO01000004	Streptococcus_cristatus_142_SOLI	Streptococcus cristatus	Streptococcus	Streptococcaceae	Lactobacillales	Bacilli	Firmicutes
NZ_JVSU01000011	Haemophilus_parainfluenzae_137_HINF	Haemophilus parainfluenzae	Haemophilus	Pasteurellaceae	Pasteurellales	Gammaproteobacteria	Proteobacteria
NZ_JWCE01000012	Haemophilus_parainfluenzae_1128_HPAR	Haemophilus parainfluenzae	Haemophilus	Pasteurellaceae	Pasteurellales	Gammaproteobacteria	Proteobacteria
NZ_JWDE01000001	Gemella_sanguinis_1094_BTHU	Gemella sanguinis	Gemella	Staphylococcaceae	Bacillales	Bacilli	Firmicutes
NZ_JWGF01000004	Streptococcus_cristatus_1015_SOLI	Streptococcus cristatus	Streptococcus	Streptococcaceae	Lactobacillales	Bacilli	Firmicutes
NZ_JYGJ01000001	Streptococcus_cristatus_CC5A	Streptococcus cristatus	Streptococcus	Streptococcaceae	Lactobacillales	Bacilli	Firmicutes
NZ_JYGK01000001	Streptococcus_cristatus_CR3	Streptococcus cristatus	Streptococcus	Streptococcaceae	Lactobacillales	Bacilli	Firmicutes
NZ_JYOW01000001	Streptococcus_parasanguinis_MGH413	Streptococcus parasanguinis	Streptococcus	Streptococcaceae	Lactobacillales	Bacilli	Firmicutes
NZ_KB849228	Acinetobacter_johnsonii_CIP_64_6	Acinetobacter johnsonii	Acinetobacter	Moraxellaceae	Pseudomonadales	Gammaproteobacteria	Proteobacteria
NZ_KB849702	Acinetobacter_johnsonii_ANC_3681	Acinetobacter johnsonii	Acinetobacter	Moraxellaceae	Pseudomonadales	Gammaproteobacteria	Proteobacteria
NZ_KB849813	Acinetobacter_haemolyticus_NIPH_261	Acinetobacter haemolyticus	Acinetobacter	Moraxellaceae	Pseudomonadales	Gammaproteobacteria	Proteobacteria
NZ_KE332515	Treponema_socranskii_subsp_paredis_ATCC_35535	Treponema socranskii subsp buccale paredis socranskii	Treponema	Spirochaetaceae	Spirochaetales	Spirochaetes	Spirochaetes
NZ_KI669401	Streptococcus_parasanguinis_CC87K	Streptococcus parasanguinis	Streptococcus	Streptococcaceae	Lactobacillales	Bacilli	Firmicutes
NZ_KQ759746	Streptococcus_gordonii_ATCC_10558	Streptococcus gordonii	Streptococcus	Streptococcaceae	Lactobacillales	Bacilli	Firmicutes
NZ_KQ971228	Streptococcus_salivarius_GED7778A	Streptococcus vestibularis salivarius	Streptococcus	Streptococcaceae	Lactobacillales	Bacilli	Firmicutes
NZ_LAWB01000001	Streptococcus_parasanguinis_BVME8	Streptococcus parasanguinis	Streptococcus	Streptococcaceae	Lactobacillales	Bacilli	Firmicutes
NZ_LAWG01000001	Streptococcus_sanguinis_FSS9	Streptococcus sanguinis	Streptococcus	Streptococcaceae	Lactobacillales	Bacilli	Firmicutes
NZ_LAWK01000001	Streptococcus_sanguinis_MB451	Streptococcus sanguinis	Streptococcus	Streptococcaceae	Lactobacillales	Bacilli	Firmicutes
NZ_LBMO01000001	Acinetobacter_johnsonii_MB44	Acinetobacter johnsonii	Acinetobacter	Moraxellaceae	Pseudomonadales	Gammaproteobacteria	Proteobacteria
NZ_LSTU01000001.A	Pseudomonas_monteilii_CD10_2	Pseudomonas monteilii	Pseudomonas	Pseudomonadaceae	Pseudomonadales	Gammaproteobacteria	Proteobacteria
NZ_LSVD01000001	Acinetobacter_haemolyticus_JKSF06	Acinetobacter haemolyticus	Acinetobacter	Moraxellaceae	Pseudomonadales	Gammaproteobacteria	Proteobacteria
NZ_MDRY01000001	Aerococcus_urinaeequi_AV208	Aerococcus urinaeequi	Aerococcus	Aerococcaceae	Lactobacillales	Bacilli	Firmicutes
NZ_NBTN01000001.A	Aggregatibacter_aphrophilus_FDAARGOS_248_737	Aggregatibacter aphrophilus	Aggregatibacter	Pasteurellaceae	Pasteurellales	Gammaproteobacteria	Proteobacteria
NZ_NBTN01000001.B	Aggregatibacter_aphrophilus_FDAARGOS_248_443	Aggregatibacter aphrophilus	Aggregatibacter	Pasteurellaceae	Pasteurellales	Gammaproteobacteria	Proteobacteria
NZ_NHRV01000001.A	Prevotella_intermedia_KCOM_1107_539	Prevotella intermedia	Prevotella	Prevotellaceae	Bacteroidales	Bacteroidia	Bacteroidetes
NZ_NHRV01000001.B	Prevotella_intermedia_KCOM_1107_381	Prevotella intermedia	Prevotella	Prevotellaceae	Bacteroidales	Bacteroidia	Bacteroidetes
