# Supplementary material for: High-resolution ISR amplicon sequencing reveals personalized oral microbiome
Source: Microbiome. 2018 Sep 5;6:153. doi: 10.1186/s40168-018-0535-z (PMC6126016; doi:10.1186/s40168-018-0535-z)
Supplement: Supplementary file 3 — All bioinformatic scripts, database, and tables used in data analysis for this study. (ZIP 9385 kb) [file 40168_2018_535_MOESM3_ESM.zip › ISR_dist_plots.R]

# R script for plotting distance-based beta diversity analysis results
# This scripts plots NMDS, H-C dendograms, and stability plots
# Needs function for stability plot to be loaded first

# Define function
ISR_dist_plots <- function(counts,meta,name,xlm1, xlm2, ylm1, ylm2) {
  
  #set seed
  set.seed(999)
  
  # Load required libraries
  library(vegan)
  library(GUniFrac)
  library(ecodist)
  library(pvclust)
  library(dendextend)
  library(data.table)
  
  # Subset Counts table based on meta
  counts.sub <- counts[row.names(counts) %in% meta$sample, ]
  
  # Drop empty columns
  counts.sub <- counts.sub[,colSums(counts.sub) > 0]
  
  # Rarefy Counts for Pr/Ab
  counts.sub.rfy <- rrarefy(counts.sub, min(rowSums(counts.sub)))
  counts.sub.rar <- data.frame(counts.sub.rfy)
  #counts.sub.rar <- data.frame(counts.sub.rfy$otu.tab.rff)
  
  # Convert to Presence/Abscence
  counts.sub.prab <- data.frame((counts.sub.rar > 0)*1)
  
  # Compute NMDS
  counts.sub.prab.mds <- metaMDS(counts.sub.prab, wascores=F, autotransform = F, trymax=1000)
  
  # NMDS on relative abundance, output at PDF"
  pdf(paste(name,"_Prab_NMDS.pdf",sep=""), width = 8, height = 6)
  
  # Set default par for MDS
  par(mar=c(5.1, 4.1, 4.1, 2.1), mgp=c(3, 1, 0), las=0)
  par(bg = "white")
  # Plot NMDS
  plot(counts.sub.prab.mds$points, 
       pch=21,
       bg=c("red","blue","green","purple","orange")[meta$subject], 
       main=paste("Presence-Abscence ",name), 
       xlim = c(-xlm1,xlm2), ylim = c(-ylm1,ylm2), 
       cex=2.5, yaxt="n", xaxt="n") 
  
  # Add ellipse
  prab.ord <- ordiellipse(counts.sub.prab.mds$points, 
                          meta$subject, conf =  0.95, 
                          col=c("red","blue","green","purple","orange"))
  
  # Plot axes
  par(bg = "white")
  par(las=2)
  axis(2,cex.axis=1.5)
  par(las=1)
  axis(1,cex.axis=1.5)
  
  dev.off()
  
  # Legend plot
  pdf(paste(name,"_sub_legend.pdf",sep=""), width = 4, height = 6)
  # Empty Plot for legend
  plot(c(0,1),type="n", axes=F, xlab="", ylab="")
  
  # Add legends
  legend("bottomleft", pch = 21, pt.bg = c("red","blue","green","purple","orange"), 
         legend=levels(meta$subject), title="subjects", cex=2, text.width=0.4, box.col = "white")
  
  dev.off()
  
  # Calculate Bray-Curtis Distances
  counts.sub.prab.bcdist <- vegdist(counts.sub.prab)
  
  # Stability Plot
  ISR_stability_base(counts.sub.prab.bcdist, paste(name, "_PrAb",sep=""))
  
  # Calculate Hierarchical Clustering P-values
  counts.sub.prab.pvclust <- pvclust(t(counts.sub.prab),
                                     method.dist = "cor",
                                     method.hclust="complete", nboot=1000)
  
  # Convert to class 'dendogram'
  counts.sub.prab.dend <- as.dendrogram(counts.sub.prab.pvclust)
  
  # Add relevant color labels
  labels_colors(counts.sub.prab.dend) <- c("red","blue","green3","purple","darkorange")[meta$subject][order.dendrogram(counts.sub.prab.dend)]
  
  # Set hang height
  counts.sub.prab.dend <- hang.dendrogram(counts.sub.prab.dend, hang_height=0.1)
  
  # Plot Dendogram
  pdf(paste(name,"_dend.pdf",sep=""), width = 8, height = 6)

  plot(counts.sub.prab.dend, 
       main=paste("Presence-Abscence ",name),
       ylim = c(0,1.2), cex=1, yaxt="n")
  par(las=2)
  axis(2,cex.axis=1)
  #text(counts.sub.prab.pvclust, col="black", cex=0.7)
  pvrect(counts.sub.prab.pvclust, alpha = 0.95, pv = "bp", border="red4", lwd=1)
  
  dev.off() 
  
  # Output 
  list(
    counts = counts.sub,
    counts_rar = counts.sub.rar,
    rar_prab = counts.sub.prab,
    prab_bcdist = counts.sub.prab.bcdist,
    prab_mds = counts.sub.prab.mds,
    prab_dend = counts.sub.prab.dend,
    pvclust = counts.sub.prab.pvclust,
    prab_ord = prab.ord,
    prab_perm = adonis(formula = counts.sub.prab ~ meta$subject, strata = meta$run)
  )
}
