# Supplementary material for: High-resolution ISR amplicon sequencing reveals personalized oral microbiome
Source: Microbiome. 2018 Sep 5;6:153. doi: 10.1186/s40168-018-0535-z (PMC6126016; doi:10.1186/s40168-018-0535-z)
Supplement: Supplementary file 3 — All bioinformatic scripts, database, and tables used in data analysis for this study. (ZIP 9385 kb) [file 40168_2018_535_MOESM3_ESM.zip › ISR_random_forest.R]

# Function to calculate accuracy from Random Forest Classifier

ISR_random_forest <- function(prabs){
  
  # load required libraries
  library(randomForest)
  library(caret)
  
  # set seed
  set.seed(12345)
  
  # Clean up community membership matrix
  prabs <- data.frame(prabs)
  prabs <- prabs[,colSums(prabs) > 0]
  
  #Merge community membership matrix with subject info from meta file
  prabs.merged <- cbind.data.frame(prabs,meta$subject)
  prabs.merged$subject <- prabs.merged$`meta$subject`
  prabs.merged$`meta$subject` <- NULL
  
  numRows = nrow(prabs.merged)
  gp <- runif(numRows)
  mixed_data <- prabs.merged[order(gp),] #Mix up the rows of data frame
  
  m <- c()
  for(n in seq(from=1, to=30, by=1)) {
    set.seed(12345)
    data_train <- mixed_data[-n, -ncol(mixed_data)]
    
    data_test  <- mixed_data[n, -ncol(mixed_data)]
    
    labels_train <- mixed_data[-n,ncol(mixed_data)]
    labels_target <- mixed_data[n,ncol(mixed_data)]
    
    #Using Random Forest classifier
    rf <- randomForest(labels_train ~ ., data=data_train, ntree=100,proximity=T)
    rf_tab <- table(predict(rf, data_test), labels_target)
    conf <- confusionMatrix(rf_tab)
    c <- conf$overall[1]
    m <- c(m, c)
  }
  
  print(mean(m)*100)
  
}
