# Supplementary material for: High-resolution ISR amplicon sequencing reveals personalized oral microbiome
Source: Microbiome. 2018 Sep 5;6:153. doi: 10.1186/s40168-018-0535-z (PMC6126016; doi:10.1186/s40168-018-0535-z)
Supplement: Supplementary file 3 — All bioinformatic scripts, database, and tables used in data analysis for this study. (ZIP 9385 kb) [file 40168_2018_535_MOESM3_ESM.zip › ISR_stability_base.R]

# Function to plot distance from base timepoint

ISR_stability_base <- function(counts.sub.prab.bcdist, name){
  
  #set seed
  set.seed(12345)
  
  #Load libraries
  library(lme4)
  
  # Melt the distance matrix to extract sample specific values
  prab_dist <- melt.dist(counts.sub.prab.bcdist)
  
  # Compute specific fields
  prab_dist$sub1 <- sapply(strsplit(as.character(prab_dist$Var1),"_"), '[', 1)
  prab_dist$tp1 <- sapply(strsplit(as.character(prab_dist$Var1),"_"), '[', 2)
  prab_dist$sub2 <- sapply(strsplit(as.character(prab_dist$Var2),"_"), '[', 1)
  prab_dist$tp2 <- sapply(strsplit(as.character(prab_dist$Var2),"_"), '[', 2)
  prab_dist$tpdiff <- abs(as.numeric(sapply(strsplit(as.character(prab_dist$tp2),""), 
                                            '[', 2))-as.numeric(sapply(strsplit(as.character(prab_dist$tp1),""), '[', 2)))
  
  # Adding same/diff markers
  prab_dist$subdiff <- "same"
  prab_dist[prab_dist$sub1!=prab_dist$sub2,]$subdiff <- "diff"
  
  # Adding correct time duration information
  prab_dist$tp1m <- time_diff$mo[match(prab_dist$tp1,time_diff$tp)]
  prab_dist$tp2m <- time_diff$mo[match(prab_dist$tp2,time_diff$tp)]
  
  # Computing absolute values for time differences
  prab_dist$td <- abs(prab_dist$tp2m - prab_dist$tp1m)
  
  # Divide into same and diff subject tables
  prab_dist.same <- prab_dist[prab_dist$subdiff=="same",]
  prab_dist.diff <- prab_dist[prab_dist$subdiff=="diff",]
  
  # Divergence from baseline
  # Same subject
  prab_dist.same.base <- prab_dist.same[prab_dist.same$tp1=="T1",]
  
  # Different subject
  # Different time points only
  prab_dist.diff.tpdiff <- prab_dist.diff[prab_dist.diff$tp1!=prab_dist.diff$tp2,]
  
  # Difference from base only
  prab_dist.diff.tpdiff.base <- prab_dist.diff.tpdiff[abs(prab_dist.diff.tpdiff$td) %in% time_diff$mo,]
  
  prab_dist.diff.tpdiff.base <- prab_dist.diff.tpdiff.base[order(prab_dist.diff.tpdiff.base$tp1),]
  prab_dist.diff.tpdiff.base <- prab_dist.diff.tpdiff.base[order(prab_dist.diff.tpdiff.base$tp2),]
  
  prab_dist.same.base <<-  prab_dist.same.base
  
  # Calculate linear model
  
  # Linear Model
  # Diff subjects
  prab_dist.dif.lm <- lm(prab_dist.diff$value ~ abs(prab_dist.diff$td))
  
  # Same subjects
  #prab_dist.same.base.lm <- lm(prab_dist.same.base$value ~ prab_dist.same.base$tp2m)
  
  # Linear Mixed effects model using 
  prab_dist.same.base.lm <- lmer(value ~ tp2m + ( 1 | sub1), data=prab_dist.same.base)
  
  # Calculate Summary stats
  prab_dist.same.base.lm.sum <- summary(prab_dist.same.base.lm)
  
  prab_dist.same.base.lm.sum <<- prab_dist.same.base.lm.sum
  
  # Calculate P value with ANOVA test:
  
  # anova(prab_dist.diff.tpdiff.base.lm) # P=0.05847
  prab_dist.same.base.lm.an <- anova(prab_dist.same.base.lm)
  prab_dist.same.base.lm.an <<- prab_dist.same.base.lm.an
  print(prab_dist.same.base.lm.an)
  
  # Plot stability as PDF output
  pdf(paste(name,"_Stability.pdf",sep=""), width = 8, height = 6)
  plot(prab_dist.same.base$value ~ jitter(prab_dist.same.base$tp2m,0.4),
       xlim=c(0,12), ylim=c(0,1),
       bg=c("red","blue","green","purple","orange")[factor(prab_dist.same.base$sub1)],
       pch=21, cex=1.4, cex.lab=1,
       xlab="Time in Months", ylab="Dissimilarity Index",
       main=paste(name,"Stability From Baseline"))
  #axis(1, at =c(3.1,4.6,8.1,9.0,10.7))
  
  # Plot trend lines
  abline(prab_dist.same.base.lm.sum$coefficients[1],  prab_dist.same.base.lm.sum$coefficients[2], col="red", lty=2, lwd=2)
  abline(prab_dist.dif.lm, lty=2, lwd=2) # for all inter-sub distances
  
  # Print slope on plot
  text(0, y=(signif(prab_dist.same.base.lm.sum$coefficients[1],2)+0.1),
       paste("Slope:",signif(prab_dist.same.base.lm.sum$coefficients[2],2)), pos=4, col="red")
  
  text(0, y=(signif(prab_dist.dif.lm$coefficients[1],2))+0.05, "Inter-Subject Distances", pos=4)
  
  dev.off()
  
}  
