# Supplementary material for: High-resolution ISR amplicon sequencing reveals personalized oral microbiome
Source: Microbiome. 2018 Sep 5;6:153. doi: 10.1186/s40168-018-0535-z (PMC6126016; doi:10.1186/s40168-018-0535-z)
Supplement: Supplementary file 3 — All bioinformatic scripts, database, and tables used in data analysis for this study. (ZIP 9385 kb) [file 40168_2018_535_MOESM3_ESM.zip › otu_stats.R]

#  R script to generate statistics for ASV/OTU counts

otu_stats <- function(rar_prab) {
    
  # Combine presence/absence for all time points for each subject
  asv_prab.sub <- setDT(rar_prab)[, as.list(colSums(.SD)), 
                                 by = gl(ceiling(nrow(rar_prab)/6), 6, 
                                         nrow(rar_prab), labels = levels(meta$subject))]
  asv_prab.sub <- as.data.frame(asv_prab.sub)
  row.names(asv_prab.sub) <- asv_prab.sub$gl
  asv_prab.sub$gl <- NULL
  
  # Convert to presence/absence by subject
  asv_prab.sub.prab <- data.frame((asv_prab.sub > 0)*1)
  
  # Remove OTU/ASVs not present in any subject
  asv_prab.sub.prab <- asv_prab.sub.prab[,colSums(asv_prab.sub.prab) > 0]
  
  # Which OTU/ASVs are present in only 1 subject:
  asv_prab.sub.prab.unique <- asv_prab.sub.prab[,colSums(asv_prab.sub.prab) == 1]
  asv_prab.unique.stat <- signif(ncol(asv_prab.sub.prab.unique)/ncol(asv_prab.sub.prab)*100,2)
  
  # Which OTU/ASVs are present in all 5 subjects:
  asv_prab.sub.prab.all <- asv_prab.sub.prab[,colSums(asv_prab.sub.prab) == 5]
  asv_prab.shared.stat <- signif(ncol(asv_prab.sub.prab.all)/ncol(asv_prab.sub.prab)*100,2)
  
  # Output 
  list(
    stats = c(asv_prab.unique.stat,asv_prab.shared.stat, ncol(asv_prab.sub.prab)),
    sub_prab = asv_prab.sub.prab
  )
   
}
