# Supplementary material for: High-resolution ISR amplicon sequencing reveals personalized oral microbiome
Source: Microbiome. 2018 Sep 5;6:153. doi: 10.1186/s40168-018-0535-z (PMC6126016; doi:10.1186/s40168-018-0535-z)
Supplement: Supplementary file 3 — All bioinformatic scripts, database, and tables used in data analysis for this study. (ZIP 9385 kb) [file 40168_2018_535_MOESM3_ESM.zip › strain_plots.R]

# R script to generate ISR-type figures

# Define ISR strain plots function
strain_plots <- function(otu, code, yl) {
  
  # Set seed
  set.seed(12345)
  
  # Retreive SVs for the species:
  code.strains <- ISR_long_R.matches[,colnames(ISR_long_R.matches) %in% row.names(ISR_matches_over90[ISR_matches_over90$otu1==otu,])]
  
  # Add "others" sequences column
  code.strains$others  <- rowSums(ISR_long_R.atab) - rowSums(code.strains)
  
  # Standardize
  code.strains.pct <- decostand(code.strains, method="total")
  
  # Remove others columns
  code.strains.pct$others <- NULL
  code.strains$others <- NULL
  
  # Order by column sums
  code.strains.pct.ord <- code.strains.pct[,order(colSums(code.strains.pct), decreasing=T)]
  
  # Save standardized, ordered table
  ord <- code.strains.pct.ord
  
  # Name the ISR-types
  colnames(ord) <- paste(code,1:ncol(ord),sep="")
  
  # Make directory for the species
  dir.create(code)
  
  # Output strain table (abundance ordered, rarified):
  write.table(ord, sep="\t", col.names = NA, file=paste(code,"/strains_pct_ord.txt",sep=""))
  
  # Subset sequences
  code.strains.seqs <- ISR_long_R_seqs[as.numeric(substring(colnames(code.strains.pct.ord),first = 4))]
  
  # Export as fasta file
  for (i in 1:length(code.strains.seqs)){
    sink(paste(code,"/",code,"_strains_seqs.fasta",sep=""),append = T)  # Append is set to true, delete previous file if any of same name
    cat(paste(">",colnames(ord)[i],sep=""),code.strains.seqs[i],sep="\n")
    sink()
  }
  
  # Fig 1: Relative Abundance Bar Plot [sequence count of each ISR-type by percentage of total sequences]
  pdf(paste(code,"/",code,"_strains_relab.pdf",sep=""), width = 9, height = 4)
  par(mar = c(5,6,1,1), mgp=c(4, 0.5, 0.5)) # barplot
  barplot(colSums(ord)/sum(colSums(ord))*100,
          ylab = "% of Sequences",
          ylim=c(0,20),
          las=2, col="mediumseagreen", border = "mediumseagreen", cex.axis = 1, cex.names = 1, cex.lab=1.5)
  dev.off()

  
  
  # Split by subjects
  ord.split <- data.frame(t(data.frame(lapply(split(ord, ceiling((1:nrow(ord))/nlevels(meta$run))), colSums), check.names = F)))
  
  # Convert to pr/ab
  ord.split.prab <- data.frame((ord.split > 0 )*1)
  
  # Fig 2: Prevalence in subjects (sorted by abundance)
  
  pdf(paste(code,"/",code,"_strains_prev_sub_sorted.pdf",sep=""), width = 9, height = 4)
  
  par(mar = c(5,6,1,1), mgp=c(4, 0.5, 0.5)) # barplot
  barplot(colSums(ord.split.prab)/5*100,
          ylab = "% of Subjects", 
          ylim=c(0,100),
          las=2, col="darkslategrey", border = "darkslategrey", cex.axis = 1, cex.names = 1, cex.lab=1.5)
  
  dev.off()
  
  # Reset par
  par(mar = c(5.1, 4.1, 4.1, 2.1), mgp=c(3, 1, 0)) 
  
  
  ord.prab <- data.frame((ord > 0 )*1)
  ord.prab.split <- data.frame(t(data.frame(lapply(split(ord.prab, 
                                                         ceiling((1:nrow(ord.prab))/nlevels(meta$run))), colSums), check.names = F)))
  
  # Figure 3: Heatmap
  
  pdf(paste(code,"/",code,"_strains_heatmap.pdf",sep=""), width = 8, height = 5)
  
  heatmap.2(as.matrix(ord.prab.split), Rowv = NA, scale="none",
            rowsep=c(1:4), 
            colsep = c(0:(ncol(ord.prab.split)-1)),
            labRow = FALSE,
            Colv = NA,
            density.info="none",sepwidth = c(0.25,0.25),
            trace="none", dendrogram = "none",
            col=c("ghostwhite","#C7E9C0","#A1D99B","#74C476","#41AB5D","#238B45","#005A32")) 
  
  dev.off()
  
  # Levels of most abundant strains
  
  stacked <- strain_stacked_barplots(code, ord, yl)
  
  # Figure S: Rarefaction
  
  pdf(paste(code,"/",code,"_rarefaction_curve.pdf",sep=""), width = 8, height = 6)
  rarecurve(code.strains, step = 20, 
            col = c("red","blue","green","purple","orange")[meta$subject],
            main=otu,
            ylab="ISR-Types",
            xlab="Sequence Counts",
            cex = 0.2)
  dev.off()
  
  # Output
  list(
    counts = code.strains,
    stacked <- stacked,
    pct_ord = code.strains.pct.ord,
    pct_ord_named = ord,
    ord_split_prab = ord.split.prab
  )
}
