# Supplementary material for: High-resolution ISR amplicon sequencing reveals personalized oral microbiome
Source: Microbiome. 2018 Sep 5;6:153. doi: 10.1186/s40168-018-0535-z (PMC6126016; doi:10.1186/s40168-018-0535-z)
Supplement: Supplementary file 3 — All bioinformatic scripts, database, and tables used in data analysis for this study. (ZIP 9385 kb) [file 40168_2018_535_MOESM3_ESM.zip › strain_stacked_barplots.R]

# R script for plotting stacked bar graphs for ISR-types

strain_stacked_barplots <- function(code, std_ord, yl) {
  
  # Set seed
  set.seed(12345)
  
  tbl <- data.frame(std_ord)
  
  if (ncol(tbl) > 25) {
    numb = 25
  } else {
    numb = ncol(tbl)
  }
  
  tbl.top25 <-  tbl[,c(1:numb)]
  
  row.names(tbl.top25) <- gsub("_", "  ", row.names(tbl.top25))
  
  # Set par for bar plot
  
  pdf(paste(code,"/",code,"_stacked_barplots.pdf",sep=""), width = 9, height = 4)
  par(mar = c(5,6,1,1), mgp=c(4, 0.5, 0.5)) # barplot
  
  barplot(as.matrix(t(tbl.top25)),
          ylab = "% of Sequences",
          space=c(0.1,0.1,0.1,0.1,0.1,0.1,1,
                  0.1,0.1,0.1,0.1,0.1,1,
                  0.1,0.1,0.1,0.1,0.1,1,
                  0.1,0.1,0.1,0.1,0.1,1),
          xlab=paste(code, "ISR-types"), 
          ylim=c(0,yl),
          las=2, col=c25[as.numeric(substring(colnames(tbl.top25), 3))])
  
  dev.off()
  
  hp.top.25 <<- tbl.top25
  
  # Output
  list(
    tbl = tbl,
    tbl_top25 = tbl.top25
  )
}
