# Supplementary material for: High-resolution ISR amplicon sequencing reveals personalized oral microbiome
Source: Microbiome. 2018 Sep 5;6:153. doi: 10.1186/s40168-018-0535-z (PMC6126016; doi:10.1186/s40168-018-0535-z)
Supplement: Supplementary file 3 — All bioinformatic scripts, database, and tables used in data analysis for this study. (ZIP 9385 kb) [file 40168_2018_535_MOESM3_ESM.zip › V13 Processing.R]

# R Script for processing the V13 sequences

#   echo "select query_id, score, match_size, otu, genus_group, family, order_, class, phylum, sample, 
#     location, run from 16S_all_tax  where score >= 0.98 and longitudinal='T' and location='R';" 
#       | mysql -u root ISR_2017_long > V13_long_R_results.txt

# setwd("/V13_mothur")
library(reshape2)

# Load BLAST result file
V13_long_R_core.results <- read.table(file="V13_long_R_results.txt", header=T, sep="\t")

# Make OTU table:
V13_long_R_core.results$value <- 1
V13_long_R_core.pivot <- dcast(V13_long_R_core.results, sample ~ otu, fun.aggregate = sum)

# Assign Row Names
row.names(V13_long_R_core.pivot) <- V13_long_R_core.pivot$sample
V13_long_R_core.pivot$sample <- NULL

V13_long_R.core <- V13_long_R_core.pivot[,colSums(V13_long_R_core.pivot) > 0]

# Clean up names to match meta file:

rownames(V13_long_R.core) <- sub("_16S", "", rownames(V13_long_R.core))
rownames(V13_long_R.core) <- sub("MP_", "", rownames(V13_long_R.core))

# Rename for analysis:
rownames(V13_long_R.core) <- sub("_R_run3", "_T1", rownames(V13_long_R.core))
rownames(V13_long_R.core) <- sub("_R_run4", "_T2", rownames(V13_long_R.core))
rownames(V13_long_R.core) <- sub("_R_run5", "_T3", rownames(V13_long_R.core))
rownames(V13_long_R.core) <- sub("_R_run6", "_T4", rownames(V13_long_R.core))
rownames(V13_long_R.core) <- sub("_R_run7", "_T5", rownames(V13_long_R.core))
rownames(V13_long_R.core) <- sub("_R_run8", "_T6", rownames(V13_long_R.core))
rownames(V13_long_R.core) <- sub("1003_", "S1_", rownames(V13_long_R.core))
rownames(V13_long_R.core) <- sub("1004_", "S2_", rownames(V13_long_R.core))
rownames(V13_long_R.core) <- sub("1006_", "S3_", rownames(V13_long_R.core))
rownames(V13_long_R.core) <- sub("1007_", "S4_", rownames(V13_long_R.core))
rownames(V13_long_R.core) <- sub("2002_", "S5_", rownames(V13_long_R.core))

# Output Counts Table
write.table(V13_long_R.core, "V13_long_R.core.txt", quote=FALSE, sep="\t", col.names = NA)
