# Supplementary material for: High-resolution ISR amplicon sequencing reveals personalized oral microbiome
Source: Microbiome. 2018 Sep 5;6:153. doi: 10.1186/s40168-018-0535-z (PMC6126016; doi:10.1186/s40168-018-0535-z)
Supplement: Supplementary file 3 — All bioinformatic scripts, database, and tables used in data analysis for this study. (ZIP 9385 kb) [file 40168_2018_535_MOESM3_ESM.zip › V89_processing.R]

# Script for processing the V89 Reads

# setwd("/V89_mothur")
library(reshape2)
set.seed(12345)

# Load V8-V9 OTU table from MySQL:
V89_results <- mysqlq('ISR_2017_long', 'select query_id, sample, otu, genus_group from ISR_long_r_tax_grps_meta where score >= 0.98 and longitudinal="T" and location="R";')

# Load meta file & time difference file

# Make OTU table:
V89_results$value <- 1
V89_long_R_core.pivot <- dcast(V89_results, sample ~ otu, fun.aggregate = sum)

# Assign Row Names
row.names(V89_long_R_core.pivot) <- V89_long_R_core.pivot$sample
V89_long_R_core.pivot$sample <- NULL

V89_long_R_core <- V89_long_R_core.pivot[,colSums(V89_long_R_core.pivot) > 0]

# Clean up names to match meta file:

rownames(V89_long_R_core) <- sub("_ISR", "", rownames(V89_long_R_core))
rownames(V89_long_R_core) <- sub("MP_", "", rownames(V89_long_R_core))

# Rename for analysis:
rownames(V89_long_R_core) <- sub("_R_run3", "_T1", rownames(V89_long_R_core))
rownames(V89_long_R_core) <- sub("_R_run4", "_T2", rownames(V89_long_R_core))
rownames(V89_long_R_core) <- sub("_R_run5", "_T3", rownames(V89_long_R_core))
rownames(V89_long_R_core) <- sub("_R_run6", "_T4", rownames(V89_long_R_core))
rownames(V89_long_R_core) <- sub("_R_run7", "_T5", rownames(V89_long_R_core))
rownames(V89_long_R_core) <- sub("_R_run8", "_T6", rownames(V89_long_R_core))
rownames(V89_long_R_core) <- sub("1003_", "S1_", rownames(V89_long_R_core))
rownames(V89_long_R_core) <- sub("1004_", "S2_", rownames(V89_long_R_core))
rownames(V89_long_R_core) <- sub("1006_", "S3_", rownames(V89_long_R_core))
rownames(V89_long_R_core) <- sub("1007_", "S4_", rownames(V89_long_R_core))
rownames(V89_long_R_core) <- sub("2002_", "S5_", rownames(V89_long_R_core))

# Output Counts Table
write.table(V89_long_R_core, "V89_long_R_core.txt", quote=FALSE, sep="\t", col.names = NA)

# Distance plots
V89.plots <- ISR_dist_plots(V89_long_R_core, meta, "16S V1-V3", 1.2,0.8,0.7,0.8)

V89_prabs <- V89.plots$rar_prab
V89_prabs <- V89_prabs[,colSums(V89_prabs) > 0]
